# Supplementary material for: Determination of reference intervals for knee motor functions specific to patients undergoing knee arthroplasty
Source: PLoS One. 2021 Apr 14;16(4):e0249564. doi: 10.1371/journal.pone.0249564 (PMC8046200; doi:10.1371/journal.pone.0249564)
Supplement: S1 File — (XLSX) [file pone.0249564.s002.xlsx]

## Sheet: S1 File
ID	Sex	Age	BMI	RegExer	K-L class	KOA	SurgMode	TUGcomPre	TUGmaxPre	MWSPre	ExtMuscleStrenPre	FlexMuscleStrenPre	ExtensionROMPre	FlexionROMPre	TUGcomPost	TUGmaxPost	MWSPost	ExtMuscleStrenPost	FlexMuscleStrenPost	ExtensionROMPost	FlexionROMPost
002002	F	76	23.7	1	Grade2	Unilat	C-TKA	18.34	13	1.11857	0.5	0.35	-15	120	15.63	10.37	0.919118	0.38	0.22	-10	120
002003	F	71	26.7	0	Grade2	Bilat	C-TKA	18.03	13.44	0.869565	0.68	0.31	-15	130	12.97	10.31	1	0.45	0.19	-10	115
002004	M	80	32.2	0	Grade2	Bilat	MIS-TKA	9.68	7.78	1.32275	0.78	0.33	-20	130	12.55	10.34	0.896057	0.51	0.28	-20	115
002007	F	81	21.56	0	Grade3	Unilat	MIS-TKA	19.87	15.34	0.775194	0.79	0.34	-10	100	31.22	27.28	0.44287	0.35	0.21	-10	100
002008	F	81	27.6	0	Grade4	Bilat	C-TKA	24.7	18	0.769231	0.32	0.14	-10	125	24.97	19.87	0.829187	0.4	0.18	-5	100
002010	M	78	28.9	0	Grade3	Bilat	C-TKA	11.5	9.4	1.16279	0.43	0.48	-10	130	15.63	10.62	1.16279	0.49	0.32	-5	120
002011	M	91	25.8	0	Grade4	Bilat	C-TKA	15.5	11.6	0.909091	0.82	0.31	-15	115	24.17	17.74	0.886525	0.21	0.29	-10	105
004001	F	70	20.3616	0	Grade3	Unilat	MIS-TKA	15.9	9.8	0.819672	0.477578	0.295964	-5	135	23.7	15.5	0.819672	0.625561	0.289238	0	105
004002	F	66	19.671	0	Grade4	Bilat	MIS-TKA	11.2	7.3	1.19048	1.3822	0.877031	-10	125	11.9	8.9	1.04167	0.582349	0.301699	-5	110
004009	F	75	22.8269	0	Grade3	Unilat	MIS-TKA	12.04	10.61	0.915751	0.6832	0.364	-15	130	11.9	10.8	1.07066	0.7504	0.28	-10	120
004012	F	84	25.4524	0	Grade3	Unilat	MIS-TKA	30.12	26.94	0.438212	0.12	0.095	-15	100	20.97	15.44	0.711238	0.15	0.11	-20	100
004013	F	79	24.0292	1	Grade4	Unilat	MIS-TKA	11.59	8.29	0.909091	1.01204	0.529286	-5	135	19.12	12.28	0.963391	0.494388	0.285	0	105
004014	F	71	27.63	0	Grade4	Bilat	MIS-TKA	11.83	8.68	1.13379	0.870534	0.288398	-10	110	13.51	11.73	0.831947	0.507366	0.170902	5	105
004015	F	67	30.6076	0	Grade4	Bilat	MIS-TKA	10.12	7.81	1.37363	1.14757	0.521621	-10	130	14.12	9.97	0.904159	0.349259	0.299365	-10	110
004016	F	84	23.4449	1	Grade3	Bilat	MIS-TKA	15.2	12.55	1.02249	1.43323	0.569839	-5	140	18.81	15.51	0.723589	0.892172	0.4835	-5	140
004017	F	75	28.5372	0	Grade4	Bilat	MIS-TKA	18.87	12.35	0.765697	1.03417	0.4217	-15	125	20.34	14.46	0.892857	0.296194	0.155628	-5	110
004018	M	83	30.1309	0	Grade4	Bilat	MIS-TKA	17.18	14.88	0.729927	1.46667	0.514815	-5	140	15.79	13.51	0.994036	1.02963	0.351852	-5	140
004019	F	83	25.6745	1	Grade4	Bilat	MIS-TKA	19.07	14.23	0.742942	0.951404	0.152632	-10	125	20.46	17.61	0.541712	1.05316	0.284912	-10	125
004020	M	85	26.6971	1	Grade4	Bilat	MIS-TKA	9.53	8.15	1.40056	1.01459	0.242424	-10	90	10.25	8.5	1.21065	1.23008	0.466891	-10	90
004021	F	76	22.213	0	Grade4	Bilat	MIS-TKA	15.19	10.63	0.95057	0.805	0.501667	-10	135	20.48	16.72	0.754148	0.414167	0.268333	-5	115
004023	F	81	19.2234	0	Grade4	Bilat	MIS-TKA	16.66	13.33	0.680272	0.88	0.573333	0	100	29.53	25.27	0.364166	0.413333	0.193333	-10	80
004024	F	53	27.6398	0	Grade3	Bilat	MIS-TKA	15.48	10.8	1.26582	0.602899	0.335362	-15	120	32.5	22.2	0.60024	0.489855	0.369275	-20	110
004025	F	86	24.1115	0	Grade4	Bilat	MIS-TKA	17.94	10.89	1.05932	0.807414	0.341825	-30	130	17.35	12.54	0.996016	1.08441	0.28289	-30	130
004027	F	73	24.5268	1	Grade4	Unilat	MIS-TKA	17.72	14.03	0.992063	0.672642	0.233962	-15	125	22.19	18.94	0.71736	0.549811	0.216415	-15	105
004028	F	82	26.8861	0	Grade4	Bilat	MIS-TKA	14.64	10.84	0.710227	1.03571	0.396531	-5	145	19.4	15.65	0.704225	1.06531	0.432041	-5	120
004029	F	76	29.0131	1	Grade3	Bilat	MIS-TKA	11.65	8.48	1.6129	1.10164	0.339672	-10	110	21.51	16.1	0.640205	0.325902	0.206557	-20	95
004030	F	85	24.7325	0	Grade4	Bilat	MIS-TKA	13.27	13.11	0.874126	0.956731	0.5625	-10	130	21.41	18.25	0.535332	0.322115	0.197115	-15	120
004033	F	80	21.5302	0	Grade4	Bilat	MIS-TKA	25.76	20.85	0.679348	0.621429	0.494841	0	130	23.65	18.5	0.69541	0.586905	0.385516	-5	110
004034	M	79	21.3382	1	Grade4	Bilat	MIS-TKA	10.97	7.84	1.50602	1.41429	0.630536	0	135	15.41	14.46	0.773994	0.730714	0.335893	-10	115
004035	M	71	20.7031	0	Grade3	Unilat	MIS-TKA	10.25	6.87	1.5528	1.51302	0.803208	-10	115	10.28	8.13	1.52439	1.01491	0.603962	-10	115
004036	F	81	22.5215	0	Grade3	Bilat	MIS-TKA	13.06	10.03	1.29199	0.5768	0.7672	-10	130	13.97	12.03	1.17647	0.504	0.4648	-15	105
004040	F	65	26.5422	0	Grade3	Unilat	MIS-TKA	10.4	8.7	1.42857	0.906977	0.265116	-15	95	11.2	9.3	1.06383	0.362791	0.303488	-20	115
004041	M	86	22.5466	0	Grade3	Bilat	MIS-TKA	17.75	16.32	0.609756	0.601579	0.198947	-10	120	24.2	22.3	0.5	0.236842	0.0994737	-25	110
004042	F	82	24.29	0	Grade4	Unilat	MIS-TKA	25.1	21.9	0.773994	0.532689	0.219342	-10	120	24.2	24.2	0.588235	0.19323	0.188008	-10	100
004045	F	76	23.74	0	Grade3	Unilat	MIS-TKA	8.93	7.81	1.5674	1.13596	0.640962	0	150	12.67	10.02	1.03734	0.507692	0.203077	0	130
004046	F	72	25.6837	0	Grade4	Bilat	MIS-TKA	11.01	9.66	0.912409	0.788889	0.166667	0	105	14.5	12.79	0.959693	0.661111	0.2	0	105
004048	F	77	23.9796	0	Grade4	Bilat	MIS-TKA	10.79	8.75	1.3089	0.748723	0.33766	0	150	16.33	12.71	0.956023	0.367021	0.12234	0	125
004049	F	76	24.6656	0	Grade3	Unilat	MIS-TKA	17.15	11.79	0.986193	0.571295	0.342777	-10	120	36.29	32.48	0.510725	0.457036	0.261163	-15	100
004050	F	76	24.3232	0	Grade3	Unilat	MIS-TKA	11.49	7.48	1.23762	1.26296	0.522407	-5	120	26.22	22.73	0.609756	0.298519	0.241111	-5	110
004051	F	65	24.8777	0	Grade4	Bilat	MIS-TKA	13.76	11.47	0.914077	0.783051	0.50339	-5	115	20.05	16.25	0.694444	0.523729	0.355932	-5	105
004053	M	78	23.3091	0	Grade3	Unilat	MIS-TKA	10.84	8.87	1.44092	0.973571	0.409107	-20	75	21.97	20.9	0.433651	0.227857	0.145	-10	100
004054	M	76	22.0456	1	Grade3	Bilat	MIS-TKA	17.67	11.8	0.924214	1.0073	0.539826	0	140	20.03	14.08	0.83612	0.745739	0.294957	-5	115
004055	M	80	21.1996	1	Grade4	Unilat	MIS-TKA	14.39	9.2	1.14416	1.02172	0.471961	0	165	17.1	13.16	1.02669	1.12026	0.337115	0	130
004056	F	64	23.3699	0	Grade3	Bilat	MIS-TKA	10.26	9.84	1.12108	0.522772	0.130693	0	135	10.05	8.71	1.2285	0.421782	0.0831683	0	110
004058	F	76	26.635	1	Grade4	Bilat	MIS-TKA	10.58	9.06	1.59236	0.64	0.41	-10	135	10.45	9.7	1.2987	0.53	0.32	0	120
004060	F	62	32.0161	0	Grade4	Bilat	MIS-TKA	10.7	8.29	1.14679	0.568082	0.389315	-20	90	12.15	10.37	1.03734	0.369452	0.337671	-15	85
004061	F	73	30.2519	0	Grade3	Bilat	MIS-TKA	20.28	16.75	0.806452	0.647213	0.28918	0	110	51.49	39.95	0.320718	0.362623	0.188197	0	115
004062	F	68	28.6917	0	Grade3	Bilat	MIS-TKA	8.9	7.1	1.28535	0.958065	0.605323	-10	135	13.26	9.7	1.22249	0.844839	0.444194	-5	145
004063	M	73	21.6333	0	Grade3	Unilat	MIS-TKA	10.01	9.18	1.31579	1.495	0.97	-10	130	16.54	13.87	0.826446	0.855	0.5	-10	100
004064	M	69	22.719	1	Grade4	Bilat	MIS-TKA	13.84	11.32	1.51976	1.30089	0.780536	0	120	15.14	10.76	1.23762	0.846964	0.481607	-5	100
004065	F	67	22.0214	0	Grade3	Bilat	MIS-TKA	9.34	8.64	1.29534	0.550756	0.596112	0	140	20.98	16.77	0.611995	0.349892	0.654428	0	110
004066	F	65	30.5249	0	Grade4	Bilat	MIS-TKA	16.26	13.74	0.822368	0.419459	0.237838	-15	85	18.6	16.08	0.669344	0.332973	0.311351	-15	110
004068	F	66	31.157	0	Grade3	Bilat	MIS-TKA	12.23	9.76	1.17925	0.464678	0.330788	-5	130	12.48	9.86	0.990099	0.531623	0.409547	-5	120
004069	F	81	18.1787	0	Grade4	Unilat	MIS-TKA	14	13.4	0.720461	0.704286	0.220952	-5	135	29.75	28.25	0.374532	0.283095	0.138095	0	125
004070	F	70	26.2222	0	Grade4	Unilat	MIS-TKA	13.66	11.97	0.856164	0.565932	0.408729	0	145	17.47	17.06	0.729927	0.32339	0.20661	0	135
004071	F	74	28.1337	0	Grade3	Unilat	MIS-TKA	8.46	7.59	1.58228	0.877538	0.600923	-5	130	12.65	10.87	1.14416	0.386308	0.386308	-5	120
004072	F	79	26.8352	0	Grade4	Bilat	MIS-TKA	28.04	17.56	1.0395	0.907419	0.528548	0	130	30.21	23.82	0.507614	0.215161	0.252581	0	110
004073	F	72	28.2635	0	Grade4	Bilat	MIS-TKA	20.7	15.9	0.568828	0.740123	0.343185	-5	125	17	14.2	0.78125	0.202603	0.157121	-5	130
004076	M	78	24.2349	1	Grade3	Unilat	MIS-TKA	12.69	10.47	1.22249	0.86281	0.527273	0	155	15.68	14.75	0.547645	0.364298	0.287603	-5	115
004077	M	82	18.3655	0	Grade4	Bilat	MIS-TKA	19.22	15.22	0.994036	0.906	0.366	-5	130	17.78	15.03	0.740741	0.6	0.396	0	105
004080	F	71	24.2568	0	Grade4	Unilat	MIS-TKA	15.6	12.28	0.884956	0.658824	0.301961	-20	110	22.41	18	0.527983	0.26902	0.137255	-5	90
004081	M	71	27.8082	0	Grade4	Bilat	MIS-TKA	7.68	6.22	1.83824	0.971797	0.584837	-5	150	10.38	8.07	1.35501	0.219864	0.268234	-15	115
004082	F	74	29.3314	0	Grade4	Bilat	MIS-TKA	22.53	17.98	0.744048	1.03709	0.303974	-5	150	13.31	11.44	0.60024	0.822517	0.357616	-5	125
004083	F	77	27.9421	1	Grade3	Unilat	MIS-TKA	9.02	8.16	1.46199	1.16426	0.494706	-10	95	8.75	8.37	1.32626	0.87	0.422206	0	105
004084	F	75	28.125	0	Grade3	Unilat	MIS-TKA	9.75	8.11	1.4245	0.966667	0.773333	-10	125	14.28	11.44	0.851789	0.990833	0.700833	-10	105
004085	F	76	22.4451	0	Grade4	Bilat	MIS-TKA	17.53	14.12	0.729927	0.832359	0.369938	-10	135	16.42	15.66	0.703235	0.467862	0.261132	-5	115
004086	F	58	36.3619	0	Grade4	Bilat	MIS-TKA	10.91	8.79	1.32275	0.071618	0.0151194	-15	105	10.48	8.95	1.3089	0.0871353	0.0258621	-15	105
004087	F	76	16.9356	1	Grade4	Bilat	MIS-TKA	31.28	30.98	0.326371	0.562327	0.257064	0	140	43.5	34.85	0.266383	0.562327	0.257064	0	135
004088	F	86	27.3852	1	Grade3	Bilat	MIS-TKA	20.3	18.1	0.510204	0.385	0.285	-20	95	20.4	16.6	0.640205	0.445	0.135	-20	95
004089	F	72	28.0689	1	Grade3	Unilat	MIS-TKA	8.38	6.82	1.10375	0.80625	0.642188	-10	145	10.67	8.47	1.0989	0.679688	0.529687	-5	115
004090	F	70	35.4564	0	Grade4	Unilat	MIS-TKA	14.55	12.84	0.745156	0.534578	0.30747	-5	110	17.87	13.43	0.759878	0.387831	0.303976	-5	115
004091	F	57	27.5546	1	Grade3	Bilat	MIS-TKA	12.15	9.31	1.45773	1.28097	0.744411	-15	135	20.65	15.64	0.814332	0.47855	0.333535	-5	120
004092	M	80	20.7008	1	Grade3	Unilat	MIS-TKA	10.31	7.78	1.47059	1.29273	0.632727	-5	150	13.9	11.63	0.818331	0.518182	0.447273	-5	130
004093	F	79	24.3989	1	Grade4	Bilat	MIS-TKA	12.46	11.34	1.14416	0.710658	0.535496	-10	125	23.86	16.94	0.666667	0.515477	0.260241	-15	110
004095	F	58	26.6389	0	Grade3	Unilat	MIS-TKA	13.25	10.61	1.06838	0.837891	0.476953	-15	145	26.77	23.54	0.490196	0.262109	0.146094	-5	125
004096	F	73	28.764	0	Grade3	Bilat	MIS-TKA	13.36	9.53	1.20482	1.218	0.617286	-5	130	12.99	9.77	1.2285	0.832714	0.464	-5	125
004097	F	60	21.0938	0	Grade3	Unilat	MIS-TKA	7.71	6.6	2.04918	0.912963	0.402963	-20	130	8.66	6.62	1.5528	0.591852	1.14593	-5	120
004098	F	80	25.4524	0	Grade3	Unilat	MIS-TKA	13.22	8.69	1.39276	1.29818	0.707636	-5	115	14.09	9.78	1.30208	0.392	0.300364	-10	85
004099	F	76	21.7784	1	Grade4	Bilat	MIS-TKA	19	17.5	0.737463	0.772075	0.616415	-15	135	41.25	29.81	0.462107	0.479434	0.560377	-5	115
004100	F	67	30.7574	0	Grade3	Unilat	MIS-TKA	40.6	32.53	0.334001	0.957917	0.655417	-5	120	41	34.34	0.338295	0.554583	0.513333	0	120
004103	F	76	22.3478	0	Grade3	Bilat	MIS-TKA	19.66	15.31	0.860585	0.996226	0.621887	-5	110	19.97	16.34	0.64433	0.833208	0.555472	-5	115
004104	F	87	20.2546	1	Grade3	Bilat	MIS-TKA	16.47	14.31	0.780031	1.02381	0.428571	-10	95	33.1	28.06	0.437445	0.565476	0.184524	-5	90
004106	F	79	25.7764	0	Grade4	Bilat	MIS-TKA	15.85	11.5	0.94697	0.754163	0.412348	10	110	14.25	12.78	0.71736	0.526286	0.336389	0	120
004108	F	74	24.35	1	Grade3	Unilat	MIS-TKA	12.34	10.2	1.10375	1.2414	0.452807	-25	90	19.11	16.4	0.543478	0.417193	0.203509	-10	100
004114	F	78	23.2389	0	Grade4	Unilat	MIS-TKA	35.21	27.82	0.445633	0.367831	0.447794	0	110	25.46	20.78	0.547645	0.437132	0.389154	-5	120
004115	M	70	23.4591	1	Grade4	Bilat	MIS-TKA	14.93	13.97	1	0.904428	0.457472	-10	115	16.69	16.69	0.8	0.536347	0.431181	0	115
004117	M	82	26.48	0	Grade3	Bilat	MIS-TKA	8.84	7.93	0.869565	1.31369	0.91242	-5	130	11.22	8.22	1.27877	1.18949	0.664013	-5	125
004119	M	83	26.5182	0	Grade4	Unilat	MIS-TKA	16.31	13.23	0.792393	0.965257	0.412387	-10	120	27.83	19.5	0.607533	0.629909	0.176737	-10	100
004120	F	77	22.2137	0	Grade3	Unilat	MIS-TKA	10.53	8.19	1.43266	1.17115	0.719423	0	130	13.41	11.81	1.30208	0.552115	0.373654	0	115
004121	F	71	27.5556	0	Grade3	Bilat	MIS-TKA	16.5	12.6	1.06157	1.14581	0.64	-5	120	12.3	9.9	1.22249	0.335484	0.27871	0	100
004122	F	78	29.278	0	Grade4	Bilat	MIS-TKA	12.91	12.47	0.869565	0.589846	0.278308	0	120	26.12	21.06	0.569476	0.668769	0.369692	0	120
004124	F	65	23.9621	0	Grade3	Bilat	MIS-TKA	8.02	7.59	1.30548	1.18286	0.611429	-5	125	10.26	8.86	1.31234	0.622857	0.28	-5	100
004126	F	83	25.1406	0	Grade4	Bilat	MIS-TKA	13.05	10.85	0.746269	0.861075	0.357849	-20	135	22.81	18.55	0.542888	0.531183	0.229247	-5	110
004127	F	82	21.8211	0	Grade4	Bilat	MIS-TKA	12.74	11.62	0.711238	1.33136	0.711818	-5	135	29.72	26.67	0.510725	0.672273	0.355909	-10	115
004128	M	76	23.9512	0	Grade4	Bilat	MIS-TKA	10.71	7.07	1.63399	1.32697	0.659091	-10	130	11.24	9.87	1.32275	0.60197	0.465758	0	120
004129	M	82	22.038	1	Grade3	Unilat	MIS-TKA	10.73	7.78	1.25	1.29984	0.721543	-5	135	17.75	12.47	1.05485	0.806431	0.504019	-5	120
004130	F	77	26.5643	0	Grade3	Bilat	MIS-TKA	8.03	3.6	1.38889	1.24286	0.57619	0	125	19.43	15.16	0.724638	0.342857	0.257143	-5	105
004131	F	70	27.1816	0	Grade3	Bilat	MIS-TKA	12	10.37	0.88968	0.940746	0.857015	-5	115	13.89	10.25	1.0661	0.536866	0.384179	-15	115
004135	F	84	21.4573	1	Grade3	Unilat	MIS-TKA	25.19	15.91	0.769231	0.780426	0.387234	-25	110	23.98	15.69	0.818331	0.440851	0.321702	-10	110
004136	F	77	22.9592	1	Grade3	Unilat	MIS-TKA	13.5	10.7	1.21951	1.25689	0.684444	0	135	23.8	19	0.543478	0.118222	0.180444	0	105
004139	F	78	34.209	0	Grade3	Bilat	MIS-TKA	10.39	7.72	1.47929	0.980769	0.438462	0	145	7.81	6.98	1.3089	0.823077	0.280769	0	145
004142	F	70	28.0404	0	Grade3	Unilat	MIS-TKA	9.97	8.5	1.25945	1.23043	0.740143	-5	120	11.91	10.57	1.20192	0.622286	0.490286	-10	115
004143	F	81	20.0877	0	Grade4	Unilat	MIS-TKA	12.86	9.07	0.959693	0.994091	0.527727	0	145	19.57	11.96	0.894454	0.405	0.184091	0	85
004145	M	84	22.1875	0	Grade4	Bilat	MIS-TKA	18.14	14.51	0.735294	0.971831	0.591549	-5	155	21.18	17.15	0.69735	0.332746	0.295775	-5	115
004146	F	53	25.8389	0	Grade4	Bilat	MIS-TKA	16.46	12.36	0.757576	0.959024	0.462075	-15	130	15.65	14.88	0.75643	1.04185	0.483871	-15	130
004147	F	81	26.3702	1	Grade4	Bilat	MIS-TKA	15.08	13.89	0.811688	0.821538	0.258462	-10	130	25.71	20.46	0.629723	0.789231	0.272308	-10	130
004148	F	68	20.0858	0	Grade3	Unilat	MIS-TKA	10.39	8.18	1.60772	0.806242	0.469388	-10	120	9.32	7.42	1.60256	0.447299	0.436255	-10	120
004149	F	86	24.2015	0	Grade3	Bilat	MIS-TKA	13.88	13.87	0.884956	1.0123	0.447541	-5	110	25.5	20.35	0.586166	0.463525	0.362295	0	85
004150	F	74	31.6118	0	Grade3	Bilat	MIS-TKA	18.42	16.68	0.819672	0.461622	0.355676	-5	100	13.81	11.91	1.0142	0.348108	0.234595	0	95
004152	F	72	24.2568	0	Grade3	Unilat	MIS-TKA	14.87	12.25	0.74184	0.757059	0.508235	-10	110	27.26	21.6	0.410846	0.328235	0.248824	0	105
004153	F	74	26.5051	0	Grade3	Bilat	MIS-TKA	8.22	7.17	1.46199	1.36554	0.788308	-5	125	15.34	12.34	1.00604	0.568615	0.292923	-10	125
004155	F	70	36.9822	0	Grade4	Bilat	MIS-TKA	17.42	15.71	0.959693	0.376667	0.226667	-15	115	15.95	12.99	1.0352	0.203333	0.11	0	115
004156	F	80	25.8203	1	Grade4	Unilat	MIS-TKA	11.11	9.37	1.19048	0.976705	0.598295	-10	100	13.28	10.61	1.17371	1.0892	0.434659	-5	110
004157	F	83	21.3251	1	Grade4	Unilat	MIS-TKA	21.96	17.08	0.680272	1.04651	0.633721	0	145	28.45	19.14	0.526316	0.383721	0.319767	-5	110
004158	F	75	30.7574	0	Grade4	Bilat	MIS-TKA	10.8	9.21	1.12867	0.766667	0.645833	-10	125	17.33	14.82	0.680272	0.616667	0.45	-10	105
004159	F	79	21.0007	0	Grade4	Unilat	MIS-TKA	16.39	12.97	0.95057	0.894783	0.462609	-5	140	12.23	11.48	1.06157	0.937391	0.413913	-5	115
004160	F	78	19.0311	0	Grade4	Bilat	MIS-TKA	10.55	9.54	1.26582	1.00455	0.517045	0	130	16.39	12.88	0.910747	0.613068	0.236364	-5	90
004163	M	76	23.8667	0	Grade4	Bilat	MIS-TKA	16.5	13.3	0.735294	1.52253	0.198138	-5	130	20.8	15	0.659631	0.636127	0.12514	-10	135
004164	M	84	26.3179	0	Grade3	Unilat	MIS-TKA	20.5	13.6	0.862069	0.860883	0.724505	-10	135	24.4	18.3	0.462963	0.349467	0.345205	-20	130
004165	F	78	27.0516	1	Grade4	Unilat	MIS-TKA	8.51	7.87	1.34409	0.72144	0.4968	-5	130	17.57	12.28	0.851789	0.2808	0.2376	0	125
004166	F	77	23.2816	0	Grade3	Bilat	MIS-TKA	14.89	11.46	1.002	0.822018	0.467523	0	120	13.4	10.74	1.08696	0.66789	0.43156	0	130
004167	F	80	27.9267	0	Grade3	Unilat	MIS-TKA	13.14	11.74	1.05708	1.02968	0.61871	-10	120	12.54	11.39	1.02041	0.727097	0.469677	-10	115
004168	F	83	20.6103	0	Grade4	Unilat	MIS-TKA	15.89	13.57	0.986193	1.02145	0.299277	-10	150	18.6	15.14	0.584795	0.370843	0.221205	-10	110
004169	F	88	23.2929	1	Grade3	Unilat	MIS-TKA	18.06	15.55	0.620347	0.776978	0.420144	-10	130	47.5	46.3	0.291545	0.592806	0.305036	-10	110
004170	F	78	21.9138	0	Grade4	Unilat	MIS-TKA	22.5	17.03	0.627353	0.723333	0.425833	-30	135	16.39	14.27	0.967118	0.396667	0.285833	-5	110
004172	F	81	26.8962	0	Grade4	Unilat	MIS-TKA	18.12	15.09	0.735294	0.529455	0.307273	-5	130	27.09	20.32	0.42123	0.326182	0.203273	-5	95
004173	F	80	21.8459	1	Grade3	Bilat	MIS-TKA	12.07	10.03	1.00604	1.24577	0.65567	0	140	17.46	15.5	0.883392	0.606186	0.371134	0	115
004174	M	67	38.5306	0	Grade4	Bilat	MIS-TKA	14.18	11.79	1.12108	1.02373	0.505085	0	135	30.04	21	0.573394	0.477966	0.244068	-5	110
004175	M	77	26.2121	0	Grade3	Unilat	MIS-TKA	10.85	7.87	1.13636	1.26128	0.731702	-15	135	11.02	9.34	1.18483	0.533617	0.456809	-5	130
004176	M	79	23.1399	1	Grade4	Unilat	MIS-TKA	13.16	11.6	0.967118	0.918462	0.636923	-5	150	22.63	18.01	0.578035	0.406154	0.364615	-10	130
004177	F	80	28.1676	0	Grade4	Unilat	MIS-TKA	15.6	12.67	1.02249	0.578571	0.255536	-5	130	18.75	14.39	0.69735	0.467679	0.0433929	0	100
004178	F	75	21.0962	1	Grade4	Bilat	MIS-TKA	12.2	11.2	0.925926	0.393462	0.274231	-5	135	18.9	15.4	0.568182	0.518654	0.196731	-5	105
004180	F	60	36.9795	1	Grade4	Bilat	MIS-TKA	11.6	8.4	1.35135	0.82963	0.32963	-25	90	24.2	15.4	0.746269	0.218519	0.114815	-10	100
004181	M	72	24.6692	1	Grade3	Unilat	MIS-TKA	8.72	8.07	1.53846	1.42936	0.685901	-10	140	13.26	9.31	0.961538	0.781831	0.364535	-15	115
004182	F	77	31.7805	0	Grade3	Unilat	MIS-TKA	16.15	15.25	0.740741	0.501366	0.322914	0	125	17.74	15.44	0.777605	0.276176	0.0722307	0	130
004184	F	63	24.974	1	Grade3	Unilat	MIS-TKA	12.4	10.92	0.816993	1.152	0.602667	-5	130	16.43	12.7	0.813008	0.277333	0.218667	-15	115
004188	F	87	25.3333	1	Grade4	Bilat	MIS-TKA	29.17	23.19	0.440529	0.741754	0.368421	-5	130	49.85	33.71	0.266667	0.397895	0.265263	0	105
004189	F	62	23.4952	0	Grade3	Unilat	MIS-TKA	9.7	8.3	1.35135	0.62	0.496	-10	140	11.6	10.1	0.943396	0.405818	0.338182	-10	125
004190	F	83	25.0985	0	Grade3	Bilat	MIS-TKA	22.3	16.68	0.723589	0.600561	0.267477	0	150	28.5	22.34	0.515996	0.57028	0.272523	0	125
004191	F	80	21.8008	1	Grade3	Unilat	MIS-TKA	9.94	9.13	1.07296	0.845455	0.525207	0	140	17.88	13.35	0.825083	0.371488	0.179339	-5	105
004193	F	64	31.4664	0	Grade3	Bilat	MIS-TKA	11.83	10.06	1.37741	0.713067	0.441953	-20	125	15.11	9.75	1.11857	0.263686	0.475378	-5	110
004195	F	73	27.1111	0	Grade4	Bilat	MIS-TKA	18.43	15.72	0.807754	0.52	0.477377	-15	105	40.98	28.2	0.545256	0.396393	0.144918	-5	100
004196	F	64	23.5304	1	Grade4	Bilat	MIS-TKA	6.86	5.56	2.03252	1.31	0.585	0	115	8.02	7	1.66667	0.925	0.305	-5	115
004197	F	74	26.8352	0	Grade4	Unilat	MIS-TKA	13.22	10.71	1.02459	0.391935	0.361452	-5	120	16.68	14.56	0.821018	0.335323	0.178548	-15	110
004198	F	78	21.9138	0	Grade4	Unilat	MIS-TKA	13.56	9.43	0.93985	0.72	0.5175	-10	135	15.4	14.71	0.869565	0.410625	0.196875	-15	115
004199	F	72	21.3772	1	Grade3	Bilat	MIS-TKA	9.61	7.49	1.47059	0.876471	0.423529	0	95	14.05	12.33	0.961538	0.629412	0.264706	-5	100
004200	M	78	23.833	1	Grade3	Unilat	MIS-TKA	6.09	5.68	2.25225	1.58	0.75	0	135	10.91	9.16	1.26582	0.58	0.34	0	60
004201	F	69	24.1437	0	Grade3	Bilat	MIS-TKA	11.81	10.2	1.0661	0.775833	0.5425	-15	135	17.38	13.4	0.636943	0.5425	0.571667	-5	130
004202	M	52	20.7612	1	Grade3	Unilat	MIS-TKA	7.53	6	1.60256	1.025	0.595	0	160	9.35	7.93	1.30208	0.5	0.675	-15	120
004203	M	78	30.7617	0	Grade3	Unilat	MIS-TKA	12.38	8.25	1.4881	0.983365	0.617397	0	140	14.69	10.49	1.18203	0.441397	0.335238	-5	130
004205	M	73	19.86	1	Grade3	Unilat	MIS-TKA	22.94	18.66	0.519751	0.558811	0.255626	0	150	59.79	50.28	0.174459	0.190234	0.291295	-15	120
004206	M	85	24.6355	0	Grade4	Bilat	MIS-TKA	16.8	12.9	0.994036	0.886504	0.499837	-10	115	24.51	18.13	0.557414	0.42439	0.264065	-5	105
004207	F	62	23.8769	0	Grade4	Bilat	MIS-TKA	9.95	8.41	1.21655	0.884895	0.437476	-25	110	32.83	21.82	0.635324	0.362906	0.273423	-15	95
004208	M	54	27.7698	0	Grade3	Bilat	MIS-TKA	8.66	7.52	1.49254	1.33885	0.676782	-5	130	12.68	10.06	1.15741	0.55908	0.338391	-5	110
004210	F	85	27.5312	0	Grade4	Unilat	MIS-TKA	20.3	16.8	1	0.635821	0.398507	-15	115	19.5	17.6	0.724638	0.389552	0.228358	-10	110
004213	M	74	26.4381	0	Grade3	Bilat	MIS-TKA	9.73	7.16	1.53846	1.43682	0.522879	-5	115	12.48	8.66	1.18483	0.755758	0.237273	-5	95
004214	F	72	25.0173	0	Grade3	Bilat	MIS-TKA	10.9	9.92	1.12613	0.799827	0.294464	-10	155	18.14	15.2	0.632911	0.242734	0.15917	-5	125
004216	F	74	26.9127	0	Grade3	Bilat	MIS-TKA	10.36	8.12	1.48368	0.77619	0.519048	0	140	10.03	9.35	1.4881	0.442857	0.352381	0	120
004218	F	80	29.3413	1	Grade4	Bilat	MIS-TKA	12.2	10.5	1.08696	0.5805	0.423	-10	135	18.1	17.2	0.714286	0.2745	0.333	-5	130
004220	M	70	29.3724	1	Grade3	Unilat	MIS-TKA	11.43	8.53	1.02249	0.453671	0.372152	-5	125	14.3	9.03	0.927644	0.574177	0.400506	-25	100
004221	F	80	28.0444	0	Grade3	Bilat	MIS-TKA	13.04	12.07	0.967118	0.62393	0.501109	-5	125	16.4	14.02	0.66313	0.422504	0.221078	0	120
004222	F	83	24.7768	0	Grade4	Bilat	MIS-TKA	14.25	12.5	0.746269	0.965517	0.545517	-5	110	20.59	18.12	0.570776	0.516552	0.255862	-5	105
004223	F	75	18.9736	1	Grade3	Unilat	MIS-TKA	10.43	7.74	1.10865	0.396098	0.416585	-10	135	14.05	10.93	1.0661	0.566829	0.430244	-5	90
004225	F	81	25.6312	0	Grade4	Bilat	MIS-TKA	12.2	10.1	1.16279	0.58	0.6	-10	135	21.2	15.3	0.961538	0.6	0.41	-5	120
004227	F	84	27.3438	0	Grade4	Bilat	MIS-TKA	17.2	13.5	0.925926	0.4	0.45	-20	110	23.3	16.7	0.892857	0.205	0.195	-10	95
004228	F	76	27.3923	0	Grade3	Unilat	MIS-TKA	11.98	10.67	1.38889	0.625333	0.186667	-5	85	16.06	14.88	1.08696	0.238	0.163333	0	85
004229	F	75	26.9357	0	Grade4	Unilat	MIS-TKA	17.93	15.48	0.802568	0.588475	0.417627	-10	110	14.64	11.19	0.813008	0.484068	0.360678	-5	95
004230	M	83	20.113	0	Grade3	Unilat	MIS-TKA	12.57	9.94	1.04603	1.31342	0.675052	-10	130	15.64	13.02	0.831947	0.887841	0.616352	-5	115
004231	F	75	26.0889	1	Grade4	Bilat	MIS-TKA	12.47	10.15	1.25945	0.689949	0.459966	-15	70	16.41	14	1.07296	0.500852	0.291312	-10	90
004232	F	68	25.468	0	Grade3	Bilat	MIS-TKA	18.74	17.2	0.60024	0.36755	0.183775	-5	125	14.41	12.21	0.704225	0.44702	0.243377	-5	105
004233	F	79	24.864	0	Grade3	Unilat	MIS-TKA	18.32	16.67	0.530223	0.273585	0.221698	-5	125	21.91	17.9	0.54407	0.283019	0.231132	-5	110
004234	F	83	24.6548	0	Grade3	Bilat	MIS-TKA	28.56	19.99	0.674764	0.320667	0.199333	-5	120	21.76	16.57	0.632111	0.398667	0.273	0	115
004240	F	74	23.4566	0	Grade3	Bilat	MIS-TKA	12.72	9.84	1.27551	1.338	0.612	-15	115	14.01	12.04	1.15473	0.936	0.336	-15	95
004242	F	64	23.5304	1	Grade3	Unilat	MIS-TKA	7.37	5.41	2.42718	1.70897	0.656552	0	120	7.87	5.78	1.9685	1.02345	0.622759	0	110
004243	F	72	21.6287	1	Grade3	Unilat	MIS-TKA	9.7	8	1.31926	0.833488	0.20186	-5	115	15.06	11.91	0.899281	0.59907	0.195349	-5	100
004245	F	61	30.8642	0	Grade3	Bilat	MIS-TKA	10.43	8.66	1.20482	0.985185	0.241975	-10	100	13.92	10.93	0.888099	0.730247	0.267901	-5	110
004246	F	82	29.2601	0	Grade4	Unilat	MIS-TKA	16.23	12.98	0.797448	0.658983	0.512542	-25	120	13.74	13.19	0.798722	0.630508	0.382373	-10	120
004247	F	78	26.4855	0	Grade4	Bilat	MIS-TKA	9.65	8.05	1.19617	1.01032	0.547258	-5	115	53.2	28.08	0.55371	0.336774	0.261935	-5	110
004249	F	75	30.0244	0	Grade4	Unilat	MIS-TKA	17.8	14.4	0.909091	0.271875	0.54375	-20	110	33.7	24.6	0.454545	0.303594	0.32625	-10	115
004250	F	86	29.4222	0	Grade4	Bilat	MIS-TKA	18.9	16.3	0.819672	0.416767	0.33716	15	105	23.9	23.4	0.35461	0.262236	0.299698	-15	100
004252	M	83	21.875	0	Grade4	Bilat	MIS-TKA	31.3	16	1.04167	1.23429	1.39429	-15	95	35.5	25.4	0.485437	0.925714	0.794286	-10	90
004253	M	79	22.3081	1	Grade3	Unilat	MIS-TKA	10.65	9.12	1.15741	1.25333	0.528	-15	110	10.24	8.5	1.52439	0.96	0.24	-10	110
004254	F	76	31.2026	0	Grade4	Bilat	C-TKA	16.31	11.65	0.932836	1.00122	0.196892	-10	115	31.9	23.85	0.691563	0.402162	0.159189	-5	105
004255	M	76	22.8329	0	Grade3	Bilat	MIS-TKA	17.4	11.38	1.42857	1.44596	0.839298	-5	120	30.91	15.17	0.914077	0.775439	0.611228	-5	100
004257	M	80	23.312	0	Grade3	Bilat	MIS-TKA	37.91	26.17	0.530786	0.529665	0.176555	-20	115	44.5	31.4	0.440529	0.426316	0.133493	-5	105
004258	F	72	35.0862	1	Grade4	Bilat	MIS-TKA	13.47	11.3	1.04167	0.689	0.3575	20	100	16.06	13.06	0.714286	0.2795	0.20475	-5	110
004259	F	60	20.202	1	Grade3	Bilat	MIS-TKA	8.87	7.19	1.5528	1.15636	0.823636	0	125	11.66	9.21	1.31579	0.649091	0.594545	-10	105
004263	F	67	33.5938	0	Grade3	Unilat	MIS-TKA	13.31	11.91	0.998004	0.380233	0.17093	-10	125	13.25	10.68	1.03734	0.303488	0.265116	-5	120
004266	F	83	26.3702	1	Grade3	Unilat	MIS-TKA	12.06	10.15	1.19332	0.664615	0.429231	0	125	15.28	13.72	0.863558	0.373846	0.410769	0	120
004271	F	86	26.7919	0	Grade3	Bilat	MIS-TKA	8.8	5.6	1.47059	0.73748	0.355412	-15	115	13.3	11.3	0.961538	0.408724	0.266559	-5	115
004273	F	74	28.251	0	Grade4	Bilat	MIS-TKA	12.59	10.44	1.01833	0.213134	0.221493	0	110	23.04	17.65	0.577367	0.267463	0.192239	0	115
004274	F	78	31.3465	1	Grade3	Bilat	MIS-TKA	12.8	11.96	0.976562	0.607385	0.344615	0	120	13.78	12.62	0.83612	0.292923	0.103385	0	115
004275	F	83	26.3591	0	Grade3	Unilat	MIS-TKA	16.32	13.21	1	1.08424	0.295238	-15	105	14.19	11.81	0.833333	0.509031	0.259606	-10	105
004276	F	75	26.7405	0	Grade3	Unilat	MIS-TKA	9.59	8.82	1.21359	0.831579	0.178947	0	110	16.71	12.51	0.874126	0.536842	0.194737	0	110
006008	F	79	26	0	Grade4	Bilat	UKA	13.21	11.48	0.653595	0.97	0.42	-5	110	20.3	17.6	0.561798	0.61	0.28	-5	95
006012	F	80	19.2	0	Grade4	Unilat	UKA	18.6	13.83	0.892857	0.51	0.37	-5	155	27.21	22.86	0.548847	0.42	0.19	-10	85
006017	F	76	19.1	0	Grade4	Bilat	UKA	19.25	14.16	0.810373	0.5	0.34	0	130	19	16.5	0.746269	0.26	0.32	-5	110
006018	F	83	26.8	0	Grade4	Bilat	UKA	12.1	9.5	1.06383	0.48	0.26	-5	140	14.5	12.5	0.675676	0.5	0.24	-5	120
006021	M	79	32.9	1	Grade4	Bilat	UKA	15.38	11.63	0.501505	0.61	0.18	0	105	23.63	16.75	0.723589	0.25	0.14	0	85
006025	F	73	21.1	1	Grade4	Bilat	UKA	9.05	8.54	1.47059	1.03	0.31	0	140	12.97	11.67	0.886525	0.23	0.12	-5	100
006033	F	81	27.5556	1	Grade4	Bilat	UKA	38.37	24.28	0.513875	0.438669	0.123105	-5	110	27.43	20.22	0.60241	0.411613	0.128629	-5	110
006038	F	77	27.5556	0	Grade4	Bilat	UKA	21.37	17.25	0.821018	0.312581	0.147097	-10	125	28.03	20.5	0.637755	0.113105	0.146371	0	95
006039	F	77	24.5268	0	Grade4	Bilat	UKA	9.47	9.72	1.45349	0.61283	0.24566	-20	120	17.59	17	0.683995	0.243019	0.272075	-10	115
006041	F	82	24.3496	0	Grade4	Unilat	UKA	13.34	11.78	1.07991	0.296491	0.319298	-5	120	23.12	17.66	0.711238	0.188596	0.214912	-5	120
006042	F	86	25.7318	0	Grade4	Bilat	UKA	16.4	14.97	0.874126	0.221103	0.0536007	-10	105	22.12	18.45	0.548847	0.0893801	0.0917958	0	100
006064	F	73	26.0375	0	Grade4	Bilat	UKA	17.69	11.07	1.03306	0.918077	0.569923	-10	140	12.85	9.67	1.18483	0.450154	0.303692	-5	125
006069	F	73	17.7462	1	Grade4	Bilat	UKA	9.39	8.41	1.15473	0.457065	0.255326	0	135	14.72	12.57	0.840336	0.454891	0.190761	-5	115
006072	F	72	22.7615	0	Grade4	Bilat	UKA	10	7.88	1.33333	0.457627	0.19322	0	145	19.47	15.16	1.0395	0.284322	0.158475	0	115
006078	F	74	28.7195	0	Grade4	Bilat	UKA	8.44	7.76	1.45773	1.05259	0.492516	-5	130	14.25	12.05	0.884956	0.337829	0.331414	-5	130
006114	F	75	30.2055	0	Grade4	Bilat	UKA	7.7	7.4	1.70068	0.928577	0.485812	-5	135	10.9	8.7	1.11857	0.465916	0.558469	-5	140
006120	M	62	26.4189	0	Grade4	Bilat	C-TKA	10.03	7.97	1.35501	0.984547	0.471326	-10	110	18.76	17.96	0.67659	0.661607	0.790488	-15	100
008001	F	73	27.7	0	Grade4	Bilat	C-TKA	10.8	8.2	1.38889	0.47	0.17	-15	110	12.2	10.1	0.746269	0.95	0.45	-15	90
008002	M	85	27.4	0	Grade4	Bilat	C-TKA	14.1	8.3	1.35135	0.82	0.48	-10	140	13.2	10.7	1.19048	0.41	0.28	-15	110
008003	F	72	28.2	1	Grade4	Bilat	C-TKA	10.5	8.2	1.08696	0.82	0.58	0	130	20.7	16.9	0.520833	0.38	0.15	-5	110
008004	F	71	33.1	0	Grade3	Bilat	C-TKA	14	11.2	0.980392	0.64	0.28	-15	100	23	16.7	0.735294	0.34	0.12	0	95
008005	F	69	25.8	1	Grade3	Bilat	C-TKA	12	8.2	1.04167	0.52	0.33	-5	120	17.1	15.7	0.625	0.14	0.24	-3	100
008007	F	75	26.6	0	Grade3	Bilat	C-TKA	12.5	10.1	1.02041	0.77	0.52	-10	120	34.5	27.4	0.438596	0.19	0.23	0	100
008008	F	75	27.4	1	Grade3	Bilat	C-TKA	15.1	11.3	0.925926	0.72	0.11	-5	120	28.1	23.1	0.344828	0.25	0.17	-15	100
008009	F	79	27.7	0	Grade3	Unilat	C-TKA	11.9	9.8	0.925926	0.9	0.33	-15	130	30.1	23.3	0.352113	0.39	0.21	-10	95
008010	M	65	23	1	Grade3	Bilat	C-TKA	16.4	12.4	0.909091	0.67	0.41	-5	130	27.1	19.4	0.431034	0.31	0.17	-20	115
008011	M	74	26.7	1	Grade4	Bilat	C-TKA	13.3	9.6	1.13636	0.96	0.48	0	130	24.6	21.7	0.520833	0.16	0.21	-10	110
008012	M	76	20.4	1	Grade4	Bilat	C-TKA	8.6	7.6	1.51515	1.14	0.45	-10	140	18	12.4	0.961538	0.39	0.12	-10	95
008013	F	77	27.5	1	Grade3	Bilat	C-TKA	16.8	13.5	0.746269	0.14	0.14	0	125	42.8	36.2	0.282486	0.28	0.14	0	105
008014	F	65	27.8	0	Grade3	Bilat	C-TKA	12	10.5	0.892857	1.06	0.42	0	140	19.4	14.4	0.609756	0.4	0.17	0	110
008015	F	64	21.9	0	Grade4	Bilat	C-TKA	16.8	14.6	0.714286	0.63	0.26	-15	110	58	56	0.131579	0.29	0.18	-5	95
008016	F	76	23.6	0	Grade4	Unilat	C-TKA	16.2	13.6	0.735294	0.92	0.32	-5	125	16.4	14.8	0.595238	0.5	0.25	0	120
008017	F	72	21.6	0	Grade4	Bilat	C-TKA	14.6	10.6	0.793651	0.44	0.13	-5	120	32.3	26.5	0.324675	0.16	0.12	-5	110
008018	M	77	27.1	0	Grade3	Bilat	C-TKA	13.9	10.7	1.04167	1.21	0.57	-5	120	26.7	21.6	0.406504	0.26	0.34	-5	117
008019	M	87	26	0	Grade3	Bilat	C-TKA	12.7	9.8	0.925926	0.78	0.31	-10	130	37.5	23.4	0.381679	0.36	0.24	-10	115
008020	M	72	24.9	0	Grade3	Unilat	C-TKA	11.5	7.5	1.16279	0.64	0.32	-10	140	26.5	17.2	0.581395	0.25	0.19	-10	105
008021	F	73	23	0	Grade2	Bilat	C-TKA	12.5	10.3	0.833333	0.86	0.55	-15	135	15.4	13.4	0.746269	0.45	0.29	-15	90
008022	F	73	22.6	1	Grade3	Bilat	C-TKA	11.2	9.5	1.16279	0.34	0.38	0	140	14.2	11	0.757576	0.64	0.36	0	145
008023	F	76	23.2	0	Grade4	Bilat	C-TKA	14.1	10.3	0.925926	0.73	0.37	-20	125	11.6	9.8	1.08696	0.7	0.26	-5	125
008024	F	60	25.3	0	Grade4	Bilat	C-TKA	10.4	8.5	1.21951	0.87	0.49	-20	130	13.8	11.5	0.694444	0.25	0.19	-5	105
008025	F	75	25	0	Grade4	Bilat	C-TKA	14.9	11.3	0.909091	0.95	0.2	0	150	15	13.6	0.793651	0.32	0.31	0	120
008026	F	71	28.3	0	Grade4	Bilat	C-TKA	12.3	11	1.16279	0.42	0.2	0	135	35.7	27.2	0.217391	0.08	0.15	-10	100
008027	F	80	20.6	0	Grade4	Bilat	C-TKA	12.9	9.8	1.02041	0.56	0.43	-5	145	23.9	20.4	0.490196	0.25	0.3	0	120
008028	M	67	34.5	0	Grade4	Bilat	C-TKA	11.6	9.4	1.31579	1.8	0.33	0	110	11.8	10.1	1	0.49	0.28	-5	120
008029	M	79	24.5	0	Grade3	Bilat	C-TKA	10.6	8.7	1.06383	1	0.36	-10	130	27.6	21	0.333333	0.63	0.36	-10	110
008030	F	73	29.2	0	Grade4	Bilat	C-TKA	11.9	10.2	1.03734	0.65	0.24	0	130	11.3	9.5	1.19048	0.48	0.16	0	130
010002	M	70	30.2	0	Grade3	Bilat	UKA	9.89	8.21	1.71821	1.252	0.554	0	140	9.31	8.15	1.66667	1.211	0.58	0	140
010003	F	63	29.5	1	Grade3	Unilat	UKA	15.9	11.9	1.06383	0.16	0.11	0	135	14.13	12.21	1	0.304	0.102	-5	90
010004	F	75	22.6	0	Grade3	Bilat	UKA	12.1	8.9	1.5625	0.89	0.38	-10	120	9.45	7.94	1.5625	0.995	0.168	-15	115
010005	M	69	26.2	1	Grade3	Bilat	UKA	8.22	6.64	1.62338	1.19	0.64	0	145	7.35	6.59	1.21951	0.68	0.35	0	135
010006	M	80	27.1	1	Grade3	Unilat	UKA	11.6	9	1.11111	0.76	0.31	-10	140	15.01	9.56	1.13895	0.5	0.19	-10	120
010007	F	62	24	0	Grade4	Bilat	MIS-TKA	5.3	4.4	1.13636	0.47	0.19	-15	115	8.45	7.35	1.42857	0.64	0.28	0	115
010008	F	67	21	0	Grade4	Bilat	MIS-TKA	20.16	13.37	0.976562	0.47	0.31	-10	125	10.75	9.5	1.23153	0.51	0.19	-5	120
010009	F	79	26	0	Grade2	Bilat	UKA	10.26	8.59	1.49701	0.3	0.25	0	140	9.1	7.91	1.41643	0.31	0.28	0	130
010010	M	61	30	0	Grade3	Unilat	UKA	13.85	11.47	1.0395	0.65	0.3	-10	130	13	9.28	1.39276	0.68	0.26	0	130
010011	M	75	21	1	Grade4	Bilat	UKA	13.09	8.31	1.31234	0.82	0.15	-5	135	11.88	8.85	1.3089	0.67	0.28	0	130
010012	F	82	22	0	Grade3	Bilat	UKA	27.3	20.97	0.497018	0.66	0.33	-5	140	18.69	15.39	0.625782	0.68	0.31	0	140
010013	F	79	26.8	1	Grade4	Bilat	MIS-TKA	15.72	13.9	0.809061	0.43	0.19	-55	115	12.28	10.52	1.14155	0.47	0.13	-10	115
010014	M	67	20.7	1	Grade3	Unilat	MIS-TKA	14.45	15.39	0.778816	0.22	0.35	-20	115	11.4	9.46	1.14416	0.37	0.4	-20	115
010016	F	56	25	0	Grade4	Unilat	UKA	11.01	6.81	1.28866	0.3	0.07	0	90	12.5	8.84	1.20482	0.37	0.14	0	90
010017	F	78	23.1	0	Grade3	Unilat	MIS-TKA	36.4	20.5	0.566251	0.38	0.12	-10	95	13.8	10.7	0.877193	0.17	0.19	0	120
010018	F	64	18.7	0	Grade4	Unilat	UKA	11.41	9.18	1.5528	0.75	0.33	-5	145	9.41	9.09	1.48368	0.383	0.285	0	150
010019	F	77	24.6	0	Grade3	Unilat	UKA	22.68	19.12	0.566893	0.66	0.23	-20	120	24.16	19.91	0.691563	0.59	0.205	-20	120
010020	M	56	22.2	1	Grade4	Unilat	UKA	12.8	8.58	1.6129	1.15	0.6	-10	110	8.334	6.53	1.79856	0.58	0.62	-10	115
010021	M	69	21.5	0	Grade3	Bilat	MIS-TKA	9.08	6.5	1.20192	1.489	0.669	-5	130	8.69	6.06	1.65017	0.707	0.334	-5	125
010022	M	78	30.2	0	Grade3	Unilat	UKA	11.29	8.55	1.07527	0.86	0.41	0	120	12.95	10.83	1.20482	0.44	0.34	0	120
010023	M	81	29.8	0	Grade3	Unilat	UKA	13.04	10.34	1.23153	0.95	0.32	0	130	18.86	15.98	0.853242	0.55	0.34	0	115
010024	F	82	27.6	0	Grade4	Unilat	UKA	24.27	15.41	0.811688	0.4	0.18	-10	125	18.99	16.4	0.840336	0.3	0.19	0	115
010025	F	77	23.5	1	Grade3	Bilat	UKA	14.09	11.37	1.13636	0.67	0.43	-15	120	18.36	15.99	0.95057	0.55	0.34	-15	115
010026	F	64	25	0	Grade4	Unilat	MIS-TKA	10.41	8.36	1.41243	0.3	0.28	-5	125	12.06	9.08	1.31579	0.23	0.24	-5	105
010027	F	80	26.4	1	Grade4	Bilat	MIS-TKA	12.31	12.27	1.19617	0.474	0.278	-55	120	11.05	10.99	1.20773	0.297	0.19	-15	100
010028	M	58	23.2	1	Grade3	Unilat	UKA	10.37	7.01	1.9084	1.37	1.83	0	130	9.32	7.45	1.63934	0.85	0.56	0	130
010029	M	80	21.9	1	Grade4	Bilat	C-TKA	15.9	15.27	0.847458	0.15	0.39	-15	120	21.67	17.61	0.862069	0.19	0.6	-15	105
010030	F	70	24.7	1	Grade4	Unilat	UKA	10.08	9.06	1.44092	0.81	0.121	-35	100	9.61	7.89	1.40449	0.888	0.127	-15	90
010031	F	68	23.4	0	Grade2	Unilat	UKA	11.1	7.2	1.46628	0.424	0.218	0	140	9.7	7.48	1.51057	0.274	0.215	0	125
010032	M	65	24.4	1	Grade3	Unilat	UKA	9.67	7.57	1.6129	1.865	0.553	-5	125	10.05	7.67	1.78571	1.38	0.33	-5	115
010033	M	73	23	1	Grade3	Unilat	UKA	7.8	5.55	2.01613	2.2	1.01	-5	135	7.28	5.32	2.27273	1.84	0.84	0	135
010034	F	74	31	0	Grade3	Unilat	MIS-TKA	11.42	10.01	1.23153	0.851	0.496	-10	115	11.55	10.7	1.21655	0.816	0.341	-5	115
010036	F	61	28	0	Grade4	Bilat	UKA	10.39	8.48	1.46199	0.892	0.499	-5	115	11.7	8.32	1.33333	0.346	0.483	0	125
010037	F	61	29	0	Grade4	Bilat	UKA	10.72	8.99	1.44092	1.092	0.647	-5	110	11.89	9.65	1.19904	0.464	0.647	-5	110
010038	F	68	23	0	Grade3	Bilat	MIS-TKA	11.52	6.92	0.954198	0.459	0.233	0	115	9.18	7.56	1.86567	0.626	0.49	0	115
010039	M	84	26.3	0	Grade3	Unilat	UKA	9.15	6.11	2.01613	1.49	0.56	0	130	10.08	7.3	1.73611	0.89	0.63	-5	130
010040	F	52	16.4	0	Grade3	Bilat	MIS-TKA	17.12	13.1	0.874126	0.42	0.32	-10	140	14.35	12.32	1.01215	0.54	0.41	-5	130
010041	F	75	28	1	Grade3	Bilat	UKA	13.3	11.4	1.10619	0.37	0.32	-10	115	13.02	11.38	1.02881	0.44	0.26	-5	125
010042	F	63	21	0	Grade4	Bilat	MIS-TKA	24.7	24.2	0.535332	0.36	0.43	-15	110	12.9	8.7	1.28205	0.85	0.3	0	120
010044	F	73	28	0	Grade3	Bilat	MIS-TKA	13.6	11.7	1.21951	0.64	0.3	-10	125	14.9	12.7	1	0.41	0.13	-10	105
010045	F	63	23.5	0	Grade2	Unilat	UKA	9.39	6.87	1.61812	1	0.41	-5	130	11.3	8.2	1.35135	0.7	0.33	-10	130
010046	F	76	21.7	0	Grade2	Unilat	UKA	14.3	12.3	0.847458	0.63	0.21	-10	125	13.3	12.2	0.862069	0.49	0.23	-10	120
010047	M	65	24.5	1	Grade4	Bilat	UKA	9.25	6.96	1.87266	1.213	0.429	-5	140	8.49	8.19	1.75439	1.138	0.372	-10	130
010048	F	72	36.1	1	Grade4	Bilat	MIS-TKA	10.46	9.17	1.48368	0.901	0.298	-25	115	7.99	5.74	1.6129	0.595	0.238	-15	120
010049	F	72	36.1	1	Grade4	Bilat	MIS-TKA	7.3	6.82	1.62338	0.875	0.361	-15	110	8.57	6.82	1.45773	0.62	0.376	-10	120
010050	F	82	24	1	Grade3	Unilat	MIS-TKA	19.95	14.55	0.684932	0.684	0.437	-15	120	14.07	11.08	1.00402	0.474	0.431	-5	120
010051	M	73	20.5	0	Grade3	Bilat	MIS-TKA	11.5	8.5	1.39665	1.32	0.76	0	125	10.97	9.11	1.57233	0.91	0.74	-5	125
010052	F	58	34.1	0	Grade4	Unilat	MIS-TKA	11.09	8.06	1.57729	1.04	0.26	-15	105	14.47	8.06	1.27877	1.04	0.25	-15	100
010053	F	78	19.2	0	Grade3	Unilat	MIS-TKA	16.55	12.85	0.984252	0.38	0.23	-15	85	15.6	13.22	0.909091	0.45	0.17	-10	90
010054	M	53	29.2	0	Grade3	Bilat	UKA	9.39	6.35	1.99203	2	0.51	0	100	9.18	6.87	1.90114	1.41	0.52	0	115
010055	M	80	30.8	1	Grade3	Unilat	UKA	14.35	9.97	1.3587	0.71	0.52	-10	105	11.2	8.61	1.19332	0.52	0.44	-10	120
010056	F	73	21.9	0	Grade3	Unilat	UKA	12.4	7.7	0.60241	0.538	0.296	-5	85	10.8	7.7	0.996016	0.53	0.301	-5	110
010057	F	53	35	0	Grade3	Unilat	UKA	9.2	7.95	1.72414	0.97	0.69	-15	135	9.35	8.6	1.40845	0.45	0.48	-5	135
010059	F	75	30.7	0	Grade3	Bilat	MIS-TKA	10.83	9.95	1.36986	0.71	0.36	-10	135	10.83	9.95	1.32275	0.6	0.34	-5	120
010060	F	46	22.2	0	Grade4	Bilat	MIS-TKA	23	17.41	0.718391	0.89	0.17	-25	125	11.05	9.77	0.718391	0.87	0.2	-5	130
010061	M	79	30.5	0	Grade3	Bilat	UKA	11.11	9.9	1.27551	0.68	0.26	0	120	14.37	13.19	1.27551	1.73	0.34	0	120
010062	F	84	21.4	0	Grade3	Unilat	UKA	18.39	15.25	0.954198	0.46	0.33	-10	140	18.39	15.25	0.708215	0.43	0.29	-5	130
010063	F	54	18.6	0	Grade4	Bilat	MIS-TKA	12.61	10.85	1.05263	0.41	0.26	-15	135	11.4	10	1.26582	0.53	0.5	0	105
010064	F	77	23.4	1	Grade3	Unilat	UKA	12.16	8.69	1.26582	0.67	0.44	-15	130	17.01	12.25	1	0.52	0.17	-5	135
010065	F	66	24.6	0	Grade4	Unilat	MIS-TKA	10.36	9.59	1.39665	0.86	0.51	0	135	10	8.82	1.25313	0.52	0.27	0	125
010068	M	80	25.1	1	Grade3	Unilat	C-TKA	14.41	11.98	1.12108	0.36	0.27	-5	130	19.14	13.5	0.70028	0.37	0.28	0	115
010069	M	68	23.3	1	Grade4	Unilat	UKA	13.36	9.55	1.0101	1.09	0.74	0	130	12.87	8.55	1.53374	1.12	0.38	0	135
010070	F	72	22.9	0	Grade3	Unilat	MIS-TKA	16.8	12.6	1.69492	0.56	0.32	-5	120	12.15	8.6	1.27226	0.6	0.2	-5	130
010071	F	76	25.3	1	Grade4	Unilat	MIS-TKA	30.15	18	0.518135	0.43	0.21	0	140	12.55	11.17	0.892857	0.18	0.63	0	125
010072	F	59	16	0	Grade4	Bilat	MIS-TKA	14.3	13.18	0.988142	0.25	0.17	0	135	17.86	13.78	0.8726	0.52	0.38	0	110
010073	F	56	26	0	Grade3	Unilat	UKA	26.7	15.4	0.680272	0.2	0.2	-15	130	19.17	16.47	0.775194	0.1	0.1	-5	120
010074	F	62	22.5	0	Grade3	Bilat	MIS-TKA	9.28	6.7	1.66667	1.16	0.69	-15	100	8.55	6.23	1.75439	0.79	0.46	-10	100
010075	F	79	27	0	Grade2	Bilat	UKA	17.5	16.43	0.712251	0.6	0.37	-10	120	14.8	13.4	0.877193	0.34	0.47	-10	130
011001	M	70	26.2	1	Grade3	Unilat	C-TKA	9.4	8	1.25	0.681	0.382	-10	130	12.2	9.2	1.42857	0.774	0.365	-10	115
011002	M	77	23.1	0	Grade3	Bilat	MIS-TKA	14.2	10.5	0.675676	0.92	0.37	-5	135	12.4	10.81	0.877193	0.45	0.11	0	115
011003	F	57	25.2	0	Grade3	Bilat	UKA	9.5	7.2	2	0.69	1.39	0	150	13.6	10.5	1.11111	0.2	0.35	0	110
011004	F	61	23.0	1	Grade3	Unilat	MIS-TKA	13.2	9.9	1.47059	1.03	0.50	-20	125	11.5	9.4	1.38889	0.65	0.26	0	115
011005	F	79	22.3	1	Grade3	Bilat	C-TKA	10.3	8.9	1.42857	1.09	0.37	0	140	14.9	12.4	1.11111	0.39	0.31	-5	120
011006	F	77	24.7	1	Grade3	Bilat	UKA	8.4	6.6	1.78571	0.96	0.32	5	155	10.5	8.2	1.42857	0.69	0.45	0	125
011007	F	67	25.8	1	Grade3	Unilat	MIS-TKA	12.8	9.5	1.47059	0.5	0.22	-5	140	15.8	11.9	1.16279	0.26	0.19	0	120
011008	F	73	21.34	1	Grade3	Bilat	MIS-TKA	9.5	8.7	1.31579	0.69	0.45	5	120	17.3	13.8	0.909091	0.25	0.26	0	115
011009	F	73	21.34	1	Grade3	Bilat	MIS-TKA	12.3	9.8	1.08696	0.75	0.44	-10	120	11.3	10.1	0.943396	0.45	0.22	0	120
011010	M	79	28	0	Grade3	Bilat	MIS-TKA	10.7	8.9	1.51515	0.89	0.78	0	135	19.7	15.4	1.02041	0.39	0.29	0	100
011011	M	72	25.9	0	Grade3	Unilat	C-TKA	10.9	8.8	1.35135	1.02	1.52	-5	105	11	8.8	1.16822	0.93	1.28	0	130
012001	M	72	19.5	0	Grade3	Bilat	C-TKA	18.8	12.51	0.956023	0.492525	0.357778	-30	120	17.07	13.49	0.84317	0.750404	0.487879	-10	120
012003	F	74	23	0	Grade3	Bilat	C-TKA	9.41	9.15	1.11857	0.577778	0.273333	-10	65	8.5	7.84	1.20482	0.468889	0.377778	-8	115
012004	F	57	31.5	1	Grade3	Bilat	C-TKA	10.75	10.03	0.856164	0.208815	0.228808	-10	105	9.12	8.68	1.07991	0.24658	0.235472	-10	120
012005	F	75	25	1	Grade2	Unilat	C-TKA	9.22	7.9	1.44092	1.10382	0.585662	0	135	10.63	9.72	1.15207	0.365294	0.204485	-5	115
012006	F	74	24.2	0	Grade2	Bilat	C-TKA	9	7.28	1.35501	0.673597	0.442412	-10	125	9.06	7.63	1.28205	0.519127	0.269439	-5	115
012007	F	70	21.2	0	Grade4	Bilat	C-TKA	21.25	15.22	0.555556	0.281455	0.128727	-15	140	15.4	12.5	0.603865	0.373091	0.290182	-10	115
012008	F	65	24.26	0	Grade3	Bilat	C-TKA	9.44	6.75	1.40449	0.503322	0.313953	3	140	20.71	14.38	0.792393	0.14701	0.211794	0	130
012009	F	81	24.65	0	Grade3	Bilat	C-TKA	12.38	8	1.47059	0.477296	0.34375	-10	110	11.06	9.09	1.18483	0.235216	0.359718	-5	115
012010	F	80	23.7	1	Grade2	Bilat	C-TKA	9.89	8.86	1.17647	0.77	0.422692	-10	115	9.72	8.83	1.19617	0.821154	0.446923	-5	125
012011	F	66	29.8	0	Grade3	Bilat	C-TKA	10.06	8.62	0.833333	0.235216	0.359718	-5	80	12.34	12.31	0.603865	0.139615	0.0951923	-5	90
012012	F	76	27.4	0	Grade3	Bilat	C-TKA	19.31	14.69	0.531915	0.245	0.1025	0	105	13.35	12.06	0.583431	0.1825	0.115	-5	90
012013	F	70	24.3	0	Grade4	Bilat	C-TKA	16.57	14.59	1.00402	0.69157	0.400249	-10	95	13.49	11.24	0.910747	0.367317	0.397716	-5	115
012014	F	61	23	0	Grade2	Bilat	C-TKA	9.81	8.62	1.02669	0.234694	0.188776	-10	105	14.68	9.6	0.94518	0.308673	0.241327	0	120
012015	F	68	25.0451	0	Grade2	Bilat	C-TKA	9.31	8.53	1.3089	0.662157	0.394706	0	135	10.93	9.9	1.03093	0.552157	0.250196	-5	120
012016	F	67	24.4444	0	Grade2	Bilat	C-TKA	12.21	8.66	1.14943	0.442353	0.348235	-5	125	12.25	10.48	0.720461	0.16	0.191373	-10	105
013001	M	66	24.3	1	Grade3	Bilat	UKA	7.9	6.5	2	1.09	0.57	-10	140	11.1	8	1.38889	0.39	0.38	-5	115
013002	F	74	28.8	0	Grade3	Bilat	MIS-TKA	9.6	8.5	1.19048	0.4	0.28	-5	135	10.1	8.7	1.06383	0.38	0.3	-5	120
013003	F	77	25.9	1	Grade3	Unilat	MIS-TKA	17	14	0.909091	0.44	0.26	-5	135	16	11	1	0.88	0.31	0	110
013004	F	73	22.1	1	Grade3	Unilat	MIS-TKA	10.7	6.5	0.819672	0.62	0.41	-5	125	7.9	6	1.25	1.01	0.52	0	130
013005	F	75	23.9	1	Grade3	Bilat	MIS-TKA	7.9	6.2	1.6129	1.08	0.54	0	115	9.2	8	1.25	0.7	0.52	-5	115
013006	M	65	29.6	0	Grade4	Bilat	MIS-TKA	18.6	10.6	1.16279	0.94	0.39	-10	120	11.2	6.6	1.31579	0.63	0.43	-10	125
013007	F	85	26.9	0	Grade4	Bilat	MIS-TKA	15.6	12.2	1.21951	0.5	0.27	-15	135	17.8	13.4	1.02041	0.36	0.24	0	120
013008	F	76	26	0	Grade3	Unilat	MIS-TKA	17	12	0.625	0.84	0.44	-5	135	18.6	12.1	0.877193	0.3	0.19	-10	110
013009	F	81	20.5	0	Grade3	Unilat	UKA	11.5	8.2	1.51515	0.63	0.19	-5	135	13.7	12.3	0.78125	0.68	0.38	0	110
013010	F	68	27.6	0	Grade4	Bilat	MIS-TKA	12.8	10.1	1.16279	0.2	0.21	0	120	11.8	10.5	1.13636	0.42	0.22	0	120
013011	F	86	21.4	1	Grade3	Bilat	MIS-TKA	11.6	8.9	1.16279	0.37	0.28	0	135	18	14.4	0.78125	0.35	0.29	0	120
013012	F	75	25.3	1	Grade3	Bilat	UKA	10.2	8.3	1.16279	0.37	0.54	0	150	29.9	26.4	0.526316	0.25	0.19	0	140
013013	F	84	22	0	Grade3	Unilat	UKA	15	12.2	0.714286	0.17	0.12	-5	110	16	12.1	0.847458	0.13	0.17	-10	100
013014	F	78	21.8	0	Grade4	Bilat	MIS-TKA	12.3	8.8	1.19048	0.67	0.18	-20	140	14.8	11	1.08696	0.46	0.2	-25	105
013015	F	63	27.6	0	Grade3	Unilat	MIS-TKA	12.2	8	1.66667	0.5	0.65	-10	135	12.5	9	1.02041	0.43	0.82	-5	130
013016	F	87	27.4	0	Grade4	Unilat	MIS-TKA	42	39	0.384615	0.43	0.49	-15	100	26.2	21.1	0.537634	0.49	0.19	-5	110
013017	M	63	23.7	1	Grade4	Unilat	MIS-TKA	9.5	6.5	1.85185	1.03	0.34	-10	100	9.4	6.7	1.78571	0.61	0.33	0	120
013018	F	72	27.8	0	Grade4	Bilat	MIS-TKA	10.4	8.1	1.28205	0.78	0.28	-10	100	12.7	10	1.08696	0.37	0.32	-10	110
013019	F	80	20.2	0	Grade4	Bilat	MIS-TKA	12.3	9.5	1.11111	0.67	0.41	-10	95	12.6	10.2	1.08696	0.59	0.36	0	120
013020	F	85	22.4	0	Grade4	Bilat	MIS-TKA	11.2	8.5	1.25	0.77	0.42	-5	135	13.8	9.9	1.04167	0.59	0.44	-5	125
013021	F	66	21.5	1	Grade3	Unilat	UKA	8.7	6.9	1.35135	1.03	0.45	-5	140	9.5	7.9	1.6129	0.39	0.22	0	135
013023	F	78	20.1	0	Grade4	Bilat	UKA	15	11.8	0.735294	0.3	0.2	-5	130	27.1	18.1	0.877193	0.24	0.13	0	120
013024	M	70	23.7	0	Grade3	Unilat	UKA	14.1	10.4	1.31579	1.05	0.39	-10	135	10.8	9.4	0.943396	0.57	0.35	-10	135
013025	F	81	20.5	0	Grade4	Unilat	MIS-TKA	11.5	8.2	1.51515	0.58	0.17	-5	135	13.7	12.3	0.78125	0.59	0.31	0	110
013026	M	63	23.5	0	Grade4	Bilat	MIS-TKA	10.4	7.1	1.02041	1.55	0.87	0	125	8.1	7.3	1.38889	1.8	0.66	0	125
013027	F	74	26.8	1	Grade4	Unilat	MIS-TKA	11.8	11.2	0.862069	1	0.67	-5	130	16.4	13.7	0.961538	0.6	0.43	-5	125
013028	F	71	23.3	1	Grade3	Bilat	MIS-TKA	16.9	12.2	1.31579	0.31	0.33	0	130	16	12.3	0.943396	0.37	0.44	-5	145
013029	F	81	23.8	0	Grade3	Unilat	UKA	16.8	12.8	1.04167	0.27	0.16	-5	125	19.8	16.2	0.980392	0.23	0.14	-5	120
013030	F	63	30.8	0	Grade4	Unilat	MIS-TKA	9.9	8.6	0.847458	0.46	0.32	-20	110	12.8	11	1.02041	0.23	0.12	-10	120
013031	F	75	19.2	0	Grade3	Unilat	UKA	12.5	10.6	1.08696	0.67	0.33	-5	140	11.9	8.4	1.19048	0.46	0.25	-5	125
013032	F	67	30.1	1	Grade4	Unilat	MIS-TKA	11.5	7.7	1.42857	0.48	0.18	-5	105	18	11.9	1.02041	0.32	0.25	0	125
013033	F	84	20.4	0	Grade4	Bilat	MIS-TKA	34.5	19.7	0.769231	0.67	0.31	-15	100	16.3	13.8	0.724638	0.39	0.22	-5	110
013034	M	74	26.1	0	Grade4	Unilat	MIS-TKA	6.3	8.25	1.28205	1.17	0.5	-5	130	9	6.7	1.31579	0.9	0.34	0	130
013035	F	77	26.7	0	Grade3	Unilat	MIS-TKA	8.3	10.1	1.11111	0.23	0.2	-15	130	12	10.4	1.6129	0.21	0.16	0	130
013036	F	75	23.1	0	Grade3	Unilat	MIS-TKA	16.9	14.3	0.769231	0.59	0.5	-10	130	14.1	12.4	0.793651	0.32	0.48	0	120
013037	F	78	20.5	0	Grade4	Unilat	MIS-TKA	28.9	18.5	0.793651	0.46	0.46	-20	120	25.3	19.8	0.561798	0.26	0.28	0	130
013038	F	83	19.7	0	Grade3	Unilat	UKA	11.9	9	0.862069	0.57	0.38	-5	125	15.3	12.3	1.06383	0.81	0.28	-10	120
013039	M	72	30	1	Grade4	Unilat	MIS-TKA	12.5	9.4	0.877193	0.53	0.27	-30	125	12.8	9.8	1.38889	0.46	0.3	-10	120
013040	F	82	24	0	Grade3	Unilat	MIS-TKA	14.1	11.7	1.02041	0.26	0.35	-30	100	15	12.6	0.78125	0.15	0.1	-5	100
013041	F	87	28.8	0	Grade4	Bilat	MIS-TKA	39.4	34.8	0.324675	0.33	0.21	-20	115	30.7	25.3	0.378788	0.21	0.19	-10	115
013042	F	78	25.8	0	Grade3	Bilat	MIS-TKA	13.7	11.1	1.16279	0.44	0.16	-5	130	12.7	9.1	1.13636	0.4	0.19	-5	120
013043	F	74	20.9	1	Grade4	Unilat	MIS-TKA	14.7	10.7	0.943396	0.71	0.56	-20	120	11.96	8.97	0.959693	0.62	0.16	0	125
013044	F	79	22.2	0	Grade4	Unilat	MIS-TKA	17.4	13.6	0.833333	0.46	0.25	-15	145	18.9	18.65	0.511247	0.29	0.33	-5	140
013046	F	78	17.3	0	Grade3	Unilat	C-TKA	16.5	12.5	1.02041	0.32	0.17	-10	145	14.1	11.5	0.943396	0.38	0.28	0	120
013047	F	84	24.2	0	Grade4	Unilat	MIS-TKA	14.5	12.9	0.847458	0.34	0.2	-5	110	23.9	17.6	0.746269	0.37	0.18	-5	100
013048	F	73	24.4	0	Grade3	Unilat	MIS-TKA	12.9	11.3	1.02041	0.18	0.1	-10	125	13.2	11.5	1.08696	0.39	0.17	-5	120
013049	F	78	24.1	0	Grade3	Bilat	MIS-TKA	19.8	16	0.735294	0.62	0.33	-5	125	21.9	18.6	0.704225	0.43	0.3	-5	115
013050	F	76	22.2	0	Grade3	Unilat	UKA	13.2	12.6	1.21951	0.58	0.26	0	145	12.8	11.6	0.833333	0.57	0.21	0	130
013051	M	67	25.5	0	Grade3	Unilat	MIS-TKA	16.6	10.1	0.943396	0.66	0.34	-10	130	13	10	1.16279	0.43	0.18	-10	115
013052	F	76	27.2	1	Grade3	Unilat	MIS-TKA	8.9	5.6	1.31579	0.34	0.35	-5	135	10.8	9.8	1.06383	0.27	0.13	-10	115
013053	M	70	27.4	0	Grade4	Bilat	MIS-TKA	12.6	10.7	0.5	0.35	0.19	-30	135	17	13.5	0.625	0.36	0.25	-15	110
013054	F	78	23.1	0	Grade4	Bilat	MIS-TKA	11.8	8.9	1.35135	0.53	0.42	-5	130	12.8	9.1	1.28205	0.57	0.36	0	125
013055	F	78	28.3	0	Grade4	Unilat	MIS-TKA	15.8	12.5	0.961538	0.26	0.43	-5	120	15.8	12.5	0.961538	0.27	0.32	-5	120
013056	F	84	18	1	Grade4	Unilat	MIS-TKA	19.7	16.6	0.735294	0.62	0.19	-5	110	16	15.6	0.78125	0.44	0.26	0	115
013057	M	83	23.4	1	Grade4	Bilat	MIS-TKA	7.5	6.6	1.35135	1.25	0.51	-15	140	12.6	8.9	1.25	0.36	0.24	-5	115
013058	F	73	24.5	0	Grade3	Unilat	UKA	15.9	11.9	0.925926	0.38	0.28	-5	135	14	11.4	0.847458	0.44	0.18	0	125
013059	F	77	27.8	0	Grade4	Bilat	MIS-TKA	15.3	12.1	1.04167	0.28	0.14	-5	120	15.6	13.6	1	0.22	0.15	-5	125
013060	F	82	20.4	0	Grade3	Unilat	MIS-TKA	17.9	15.2	0.735294	0.33	0.19	-15	125	24	19	0.625	0.32	0.24	0	125
013061	F	66	31.1	0	Grade4	Unilat	MIS-TKA	10.6	13	1.04167	0.86	0.4	-20	130	10.7	13.2	1.08696	0.2	0.66	-5	110
013062	F	79	27.4	0	Grade4	Bilat	MIS-TKA	50	50	0.192308	0.39	0.12	-10	110	32.6	28.3	0.347222	0.23	0.14	-5	125
013063	M	76	23.7	1	Grade4	Unilat	MIS-TKA	14.9	9.9	1.08696	0.89	0.26	0	140	11.1	9	1.31579	0.53	0.39	0	130
013064	F	78	27.9	1	Grade4	Bilat	MIS-TKA	18	16.3	0.531915	0.96	0.31	-30	120	17.6	14.2	0.735294	0.54	0.21	-5	110
013065	F	83	29.5	1	Grade4	Unilat	MIS-TKA	15.8	13.4	0.769231	0.34	0.14	-5	120	19.5	16.8	0.543478	0.35	0.13	0	105
013066	F	68	29.1	0	Grade4	Bilat	MIS-TKA	7.9	6	1.51515	1.51	0.51	-15	120	11.4	7.9	1.47059	0.58	0.38	0	120
013067	F	78	27.7	0	Grade4	Unilat	MIS-TKA	16.9	14.8	0.561798	0.45	0.23	-10	120	19.8	18	0.757576	0.15	0.09	-10	115
013068	F	84	18	0	Grade4	Bilat	MIS-TKA	16.2	13.2	0.793651	0.48	0.19	-5	115	17.3	14.5	0.819672	0.61	0.23	0	115
013069	F	69	21.2	0	Grade3	Unilat	MIS-TKA	11.3	9.3	1.08696	0.62	0.36	-5	120	11.7	9.5	1.11111	0.75	0.33	0	130
013070	M	80	26.8	1	Grade4	Unilat	MIS-TKA	8.8	7	1.42857	0.7	0.18	-10	125	11.4	9	1.11111	0.4	0.26	-5	125
013072	M	73	26.9	0	Grade3	Bilat	MIS-TKA	7.7	6.1	1.5625	1.86	0.71	-10	130	9.3	8.5	1.02041	0.7	0.38	-5	120
013073	F	66	25.3	1	Grade3	Unilat	MIS-TKA	13.2	11	0.847458	0.52	0.24	-10	140	14	11.6	0.877193	0.13	0.2	0	125
013074	F	78	24	1	Grade3	Unilat	UKA	9.7	8.8	1.21951	0.62	0.38	-10	105	12.7	10.1	1.25	0.46	0.36	0	120
013075	F	71	24.8	1	Grade3	Unilat	MIS-TKA	7.6	7.1	1.5625	0.5	0.28	-5	130	9.8	8.2	1.28205	0.46	0.3	0	120
013076	F	75	31	1	Grade3	Bilat	MIS-TKA	10.27	9.21	1.35135	1.29	0.56	-25	130	16.4	14	0.968992	0.74	0.46	-5	125
013077	F	66	22.9	0	Grade4	Bilat	MIS-TKA	11.9	9.1	1.31579	0.97	0.25	-5	95	12.2	9.9	1.6129	0.68	0.31	0	130
013078	F	80	28.4	0	Grade3	Bilat	MIS-TKA	12.58	11.41	1.88679	1.12	0.674	-20	115	18.1	14.1	0.814332	0.27	0.22	-5	125
013079	F	78	23.1	1	Grade3	Bilat	MIS-TKA	9.6	7.8	1.42857	0.91	0.34	-5	125	10.4	8.9	1.04167	0.68	0.28	0	125
013080	M	74	23.8	0	Grade4	Bilat	MIS-TKA	14.5	10.9	0.78125	0.53	0.3	-5	145	12.4	9.3	1.02041	0.86	0.13	0	115
013082	M	81	24.1	1	Grade4	Unilat	MIS-TKA	17.8	17.2	0.574713	0.38	0.15	-5	115	23.3	18.9	0.471698	0.19	0.17	-5	100
013083	M	62	31.2	0	Grade3	Unilat	UKA	14.2	11.9	0.909091	0.25	0.08	-5	130	10.9	9.3	1.19048	0.49	0.21	-5	115
013084	F	73	21.6	0	Grade3	Bilat	MIS-TKA	10.9	7.4	1.08696	0.86	0.57	-10	115	10.9	7.4	1.08696	0.62	0.51	-10	115
013085	M	80	23	1	Grade4	Bilat	UKA	9.5	8.5	0.892857	0.79	0.28	-15	130	10.8	7.5	1.42857	0.94	0.23	-5	135
013086	F	79	28.9	0	Grade4	Bilat	MIS-TKA	14.3	11.5	0.892857	0.54	0.21	-10	110	16.6	11.5	1.02041	0.38	0.2	-5	120
013087	F	88	18.9	0	Grade4	Bilat	MIS-TKA	13.6	11.6	0.892857	0.28	0.16	-10	130	10.4	9.6	1.19048	0.51	0.18	0	125
013088	M	80	22.5	1	Grade3	Unilat	UKA	12.7	8.8	1.38889	0.33	0.28	0	130	12.1	9.3	1.11111	0.64	0.31	0	125
013089	F	71	26.2	0	Grade3	Bilat	MIS-TKA	11.6	9.2	0.617284	0.92	0.47	-5	120	14.7	11.1	0.909091	0.72	0.39	-5	120
013090	M	84	24.9	0	Grade4	Unilat	MIS-TKA	16.2	13.6	0.724638	0.83	0.51	-5	135	14.9	11.2	0.847458	0.69	0.57	-5	125
013091	F	80	23.9	1	Grade3	Unilat	UKA	32.7	23.4	0.462963	0.75	0.41	-10	125	29.6	21.1	0.47619	0.69	0.42	-10	115
013092	F	61	23.7	0	Grade2	Bilat	UKA	10.4	7.6	1.38889	0.72	0.59	-5	145	15.9	12.1	0.769231	0.44	0.4	-10	120
013094	M	70	26.1	0	Grade4	Bilat	MIS-TKA	16	11.4	0.471698	0.43	0.25	-10	115	10.4	9.3	1.19048	0.26	0.21	-5	125
013096	F	74	29.7	1	Grade3	Bilat	MIS-TKA	18.2	13.5	1.16279	0.66	0.21	-5	110	11.3	10	1.51515	0.55	0.19	0	120
013097	F	77	28.7	0	Grade4	Bilat	MIS-TKA	8.9	7.2	1.51515	0.75	0.37	-5	135	11.1	10.9	1.04167	0.47	0.38	0	120
013098	F	75	22.2	0	Grade3	Bilat	MIS-TKA	15.3	11.9	1.11111	0.47	0.16	-5	125	14.7	11.9	0.980392	0.5	0.16	-5	105
013101	M	61	26.6	0	Grade3	Bilat	MIS-TKA	9.9	6.8	0.961538	0.9	0.59	-10	115	10.5	8.3	1.04167	0.64	0.51	-5	125
013102	F	78	26.2	0	Grade4	Bilat	MIS-TKA	47.3	40.2	0.211864	0.15	0.17	0	100	19.5	16.1	0.666667	0.38	0.27	0	120
013103	F	60	21.1	1	Grade2	Unilat	UKA	8.2	6.8	1.78571	0.73	0.32	-10	135	8.7	8	1.31579	0.45	0.39	-5	125
013104	F	54	26	1	Grade4	Unilat	MIS-TKA	10.2	7.7	1.66667	0.94	0.69	-5	120	11.6	6.9	1.47059	1.26	0.57	0	110
013105	F	67	25.9	0	Grade4	Bilat	C-TKA	11.8	10.6	1.04167	0.78	0.53	-10	130	11.7	10.1	1.13636	0.65	0.62	-5	125
013106	F	65	18.4	0	Grade4	Bilat	C-TKA	24	18.5	0.409836	0.76	0.56	-30	105	14.1	10.7	0.925926	0.6	0.39	-5	110
013107	F	80	24.7	0	Grade4	Bilat	C-TKA	15	14.1	0.735294	0.58	0.21	0	140	17.9	14.9	0.909091	0.41	0.33	-5	130
013108	M	48	27.7	0	Grade3	Bilat	C-TKA	17.2	13.3	0.925926	0.19	0.13	-10	110	13	10.4	1	0.52	0.57	0	120
013109	M	70	29	1	Grade4	Unilat	C-TKA	12.5	9.2	1.35135	0.62	0.59	-15	120	12.7	10	1.21951	0.89	0.5	-10	115
013110	F	75	26.9	0	Grade4	Bilat	C-TKA	32	20.1	0.387597	0.7	0.33	-25	100	15.5	11.9	0.943396	0.95	0.68	0	120
013111	F	86	27.7	0	Grade3	Bilat	UKA	26.8	24	0.510204	0.59	0.36	-20	100	31.9	23.7	0.684932	0.38	0.28	-5	110
013112	F	79	27.77	0	Grade4	Bilat	C-TKA	11.9	8.5	1.47059	0.48	0.09	-15	115	13.2	11.6	0.892857	0.48	0.22	-5	120
013113	M	67	23.8	0	Grade3	Unilat	UKA	10.6	8.9	1.16279	1.25	0.39	-15	135	10.6	8.9	1.16279	1.53	0.77	0	145
013114	F	73	27.9	0	Grade3	Bilat	UKA	14.46	9.57	0.862069	0.86	0.31	0	135	14.4	9.5	0.862069	0.92	0.4	0	135
013115	F	81	22.83	1	Grade4	Bilat	C-TKA	14.1	10.4	0.892857	0.75	0.36	-10	120	23.7	16.7	0.819672	0.12	0.12	-5	110
013116	M	76	26.5	1	Grade4	Unilat	UKA	18.12	13.35	0.961538	0.68	0.48	-5	125	15.1	12.6	1.04167	0.7	0.46	0	130
013117	F	79	28.1	0	Grade4	Bilat	C-TKA	19.6	15.8	0.909091	0.39	0.31	0	120	13.6	10.9	1.04167	0.6	0.32	0	125
013118	F	79	28.7	1	Grade4	Bilat	C-TKA	23.4	18.6	0.537634	0.4	0.4	-5	115	10.2	8.9	0.769231	0.75	0.45	0	125
013120	F	71	27.9	0	Grade4	Bilat	C-TKA	11.2	9.6	1.04167	1.13	0.12	-10	125	13.07	11.08	0.909091	0.75	0.41	0	120
013121	M	65	29.6	0	Grade4	Bilat	MIS-TKA	10.9	8.3	1.11111	0.73	0.4	-40	120	17.6	9.8	0.833333	0.55	0.32	-10	120
013122	M	77	26.2	0	Grade4	Bilat	MIS-TKA	22.5	15.7	0.632911	0.81	0.28	-10	120	19.5	15.6	0.793651	0.85	0.34	-5	120
013123	M	84	22	0	Grade4	Unilat	MIS-TKA	12.3	10	1.19048	0.52	0.48	-15	100	12.6	11.9	0.980392	0.41	0.35	-5	120
013124	M	79	21.9	0	Grade3	Unilat	UKA	12.7	9.5	1.16279	0.87	0.54	-15	130	13.2	9	1.11111	0.6	0.61	-5	135
013125	F	70	28.1	0	Grade4	Bilat	MIS-TKA	13.8	11.8	1.04167	1.01	0.49	-5	140	18.4	15.3	0.609756	0.52	0.35	0	120
013126	M	66	30.5	0	Grade4	Bilat	MIS-TKA	12.1	7.8	1.66667	0.16	0.52	-15	130	12.7	8.3	1.25	0.87	0.79	0	135
013127	F	71	23	0	Grade4	Unilat	MIS-TKA	9.3	3.4	1.66667	1.51	0.76	-15	120	11.5	9	1.35135	0.66	0.61	-5	120
013129	F	70	20.8	0	Grade4	Bilat	MIS-TKA	12.4	10.7	0.980392	0.96	0.4	-10	115	10.1	8.6	1.25	0.62	0.32	0	120
013130	F	70	22.7	0	Grade4	Bilat	MIS-TKA	16.3	11.8	0.847458	0.43	0.16	-15	110	12	10.8	1.02041	0.55	0.27	-5	120
013131	F	77	32.3	0	Grade4	Bilat	MIS-TKA	17.3	13.9	0.78125	0.39	0.15	-10	110	16.9	13.8	0.862069	0.31	0.14	0	110
013132	F	72	22	0	Grade4	Bilat	UKA	20.3	13.7	0.892857	0.62	0.53	-15	140	14.6	10.1	1.02041	0.55	0.32	-15	125
013134	F	55	32	0	Grade4	Bilat	MIS-TKA	13	10.8	0.862069	0.39	0.26	-15	85	12	9.6	0.793651	0.38	0.28	-5	115
013135	M	83	22.5	0	Grade4	Bilat	UKA	9.3	7.7	1.38889	1.02	0.36	-10	135	12.7	11.1	1	0.58	0.24	-10	130
013136	M	74	31.4	0	Grade3	Bilat	MIS-TKA	11.3	8.9	1.13636	0.59	0.52	-10	120	13	10	0.833333	0.27	0.22	-10	110
013138	F	84	34.1	0	Grade4	Bilat	C-TKA	19.9	14.1	0.409836	0.27	0.21	-10	90	14.6	11.5	0.480769	0.41	0.3	-5	115
013140	F	65	34	0	Grade4	Bilat	MIS-TKA	10.7	10	0.561798	0.64	0.4	-20	110	11.2	9.9	0.961538	0.38	0.4	-10	120
013141	F	71	29.3	1	Grade3	Bilat	MIS-TKA	12.1	20.2	1.02041	0.45	0.33	-10	120	16	13.8	0.746269	0.12	0.08	-10	130
013142	F	85	26.7	0	Grade3	Bilat	UKA	12.3	12.3	1.06383	0.56	0.31	0	130	18.2	14.4	0.735294	0.55	0.32	-5	120
013143	F	90	25.2	0	Grade4	Bilat	MIS-TKA	32.2	31.2	0.60241	0.27	0.17	-20	80	14.4	11.5	0.757576	0.46	0.38	-5	130
013144	M	57	32.1	0	Grade4	Bilat	MIS-TKA	14.1	11.3	0.714286	0.82	0.54	-35	120	13.1	10.5	1.02041	0.69	0.47	-10	120
013145	F	61	24.2	1	Grade3	Bilat	UKA	8.6	6.1	1.35135	1.21	0.69	-5	150	8.7	7.4	1.28205	0.93	0.53	-5	140
013147	F	61	25.73	0	Grade2	Bilat	UKA	8.25	7	1.25	0.81	0.38	-5	140	8.72	6.52	1.1236	0.32	0.34	-5	135
013148	F	68	22.6	1	Grade3	Bilat	MIS-TKA	12.5	9.1	0.909091	0.38	0.2	-10	135	12.7	9.6	0.704225	0.3	0.14	0	130
013149	F	61	29.7	0	Grade4	Bilat	MIS-TKA	15.2	12.1	0.694444	0.54	0.23	-10	120	12.1	10.2	0.769231	0.34	0.17	-5	110
013150	F	70	27.9	0	Grade4	Bilat	MIS-TKA	11.1	9.1	1	0.43	0.24	-10	125	12	9.4	1.19048	0.41	0.22	0	110
013151	M	82	22.3	1	Grade4	Bilat	MIS-TKA	16.2	13.3	0.909091	0.49	0.28	-5	115	18.3	13.5	0.641026	0.36	0.27	-5	125
013152	F	70	27.4	1	Grade4	Bilat	MIS-TKA	7.8	6.9	1.47059	0.53	0.37	-10	125	9.9	8.9	1.13636	0.46	0.33	-15	110
013153	F	67	21.1	0	Grade4	Bilat	MIS-TKA	9.7	7.4	1.04167	0.42	0.22	-5	135	11.3	7.9	0.943396	0.41	0.44	0	115
013154	F	78	27.6	1	Grade4	Bilat	MIS-TKA	16	14.3	0.704225	0.45	0.2	-10	140	14.2	12.3	0.714286	0.44	0.2	-5	130
013155	F	79	23.95	0	Grade4	Bilat	MIS-TKA	10.5	9.2	0.620347	0.76	0.52	-5	130	9.8	8.9	0.632911	0.82	0.45	0	125
013156	F	80	21.4	0	Grade4	Unilat	MIS-TKA	14.8	14.2	0.625	0.91	0.6	-15	115	14.8	14.2	0.625	0.86	0.6	-5	125
013157	F	74	27.5	0	Grade4	Unilat	C-TKA	10.2	9.2	0.806452	0.33	0.2	-15	115	11.1	10.5	0.735294	0.41	0.3	-5	120
013158	F	70	22.7	0	Grade3	Unilat	C-TKA	13.2	9.01	1.08696	0.54	0.38	0	150	11.4	8.02	1.20482	0.37	0.44	-10	140
013159	F	79	22	0	Grade4	Bilat	MIS-TKA	15.6	11.4	0.60241	0.87	0.44	-10	125	17	13.2	0.555556	0.6	0.48	-5	120
013160	F	90	20.1	0	Grade4	Bilat	MIS-TKA	17.1	16.2	0.595238	0.62	0.48	-5	150	14.2	13.1	0.793651	0.59	0.42	10	110
013161	F	83	23.4	0	Grade4	Unilat	UKA	9.46	8.12	0.531915	0.58	0.31	-15	130	9.1	8.6	0.60241	0.34	0.29	-10	125
013162	F	74	27.9	0	Grade3	Bilat	MIS-TKA	12.8	10.8	1.42857	0.57	0.24	-10	130	14.1	11.1	1.02041	0.47	0.23	-5	125
014001	F	70	28.6	0	Grade3	Bilat	UKA	12	8.3	1.21951	0.53	0.19	-15	130	19	12.2	0.862069	0.21	0.11	-15	115
014002	M	78	25.9	0	Grade3	Bilat	UKA	13.9	11.3	0.900901	0.64	0.5	-10	140	13.9	11.3	0.900901	0.58	0.46	-15	120
014003	F	72	23.2	0	Grade3	Unilat	UKA	10.7	8.4	1.21951	1.06	0.59	0	145	7.1	6.2	0.819672	1.11	0.69	0	145
014004	M	72	21.7	0	Grade3	Bilat	UKA	10.3	8.5	1.35135	0.2	0.11	-5	130	8.2	9	1.85185	0.64	0.2	-10	135
014005	M	74	24.4	1	Grade4	Bilat	C-TKA	10.5	6.9	1.38889	1.26	0.45	-10	130	20	16	0.827815	0.37	0.17	-10	90
014006	F	86	18.8	0	Grade4	Bilat	UKA	16	13.3	0.925926	0.59	0.21	-15	135	13.3	11.6	0.961538	0.38	0.28	-10	130
014007	F	73	25.7	1	Grade3	Unilat	UKA	10.4	7.9	1.38889	0.72	0.34	0	145	9.59	7.08	1.31926	0.44	0.46	-5	120
014008	F	75	30.6	0	Grade4	Bilat	UKA	10.1	8.3	1.13636	0.88	0.52	-10	140	9.3	7.9	1.28205	0.98	0.43	-10	105
014009	F	74	20.2	0	Grade4	Bilat	UKA	10.4	7.4	1.21951	1.02	0.41	0	140	10.6	8.6	0.943396	0.95	0.44	0	140
014010	F	74	30.3	0	Grade4	Unilat	UKA	9.8	7.2	1.16279	1.13	0.58	-5	135	11.1	8.4	0.980392	0.92	0.58	0	135
015001	F	78	27.1	1	Grade2	Bilat	C-TKA	13.4	12	0.746269	0.24	0.08	0	135	20.6	20.7	0.684932	0.06	0.08	-15	100
015002	F	79	24.9	0	Grade4	Bilat	C-TKA	13.8	11.7	0.961538	0.69	0.13	-30	100	20.7	15.5	0.806452	0.53	0.09	-15	100
015003	F	74	19.8	1	Grade3	Bilat	C-TKA	14.3	11.2	0.819672	0.88	0.26	0	135	24.4	19.6	0.515464	0.5	0.13	-5	105
015004	F	74	24.6	1	Grade2	Bilat	C-TKA	19.5	12.1	0.769231	0.13	0.12	0	135	16.1	12.8	0.847458	0.56	0.21	-10	115
015005	F	79	23.2	0	Grade4	Bilat	C-TKA	17.6	11.5	0.925926	0.74	0.4	-5	110	28.1	20.6	0.543478	0.38	0.15	-5	80
015006	F	78	30.7	1	Grade3	Bilat	MIS-TKA	14.9	11.3	0.925926	0.63	0.22	0	120	23.3	17.5	0.510204	0.2	0.06	0	105
015007	F	71	22.7	1	Grade3	Bilat	UKA	14.8	11.4	0.833333	0.69	0.35	0	140	18.7	11.5	0.793651	0.1	0.24	-5	135
015008	F	76	29.8	1	Grade4	Bilat	C-TKA	13.7	11.5	0.877193	0.56	0.29	0	135	16.9	15.4	0.694444	0.38	0.14	0	130
015009	F	74	22.4	1	Grade4	Bilat	C-TKA	16.8	16.7	0.387597	0.2	0.1	-15	110	28	24.8	0.403226	0.48	0.22	-5	110
015010	F	81	30.3	0	Grade4	Unilat	C-TKA	19.5	14.6	0.675676	0.51	0.31	-5	110	26.5	22.4	0.373134	0.3	0.21	-5	115
015011	F	67	27.1	1	Grade3	Bilat	MIS-TKA	9.4	7.1	1.11111	0.42	0.33	-5	135	16.4	12.1	0.549451	0.24	0.12	0	120
015014	F	71	22.5	0	Grade3	Bilat	UKA	12.7	10	1.04167	0.85	0.6	0	140	13.1	10.2	0.909091	0.39	0.52	0	120
015015	F	80	27.5	0	Grade4	Bilat	C-TKA	29.2	26.5	0.409836	0.31	0.13	0	100	34.6	27.9	0.364964	0.37	0.07	0	115
015016	F	67	27.6	0	Grade3	Unilat	UKA	9.1	6.9	1.28205	0.88	0.31	-5	145	20	12.4	0.675676	0.47	0.22	0	140
015017	F	79	22.6	1	Grade3	Bilat	C-TKA	19.4	16.3	0.847458	0.74	0.3	-15	120	50.1	31.1	0.387597	0.22	0.16	-10	95
015018	F	70	24.2	0	Grade3	Unilat	C-TKA	10.3	8.2	1.11111	0.61	0.22	0	140	10	8.4	1.15741	0.41	0.12	-5	120
015019	M	88	24	1	Grade3	Unilat	C-TKA	14	9.8	1.13636	0.59	0.43	-10	135	20.9	13.8	0.657895	0.4	0.23	-5	120
015020	F	84	28.3	0	Grade4	Bilat	MIS-TKA	14	13.1	0.877193	0.32	0.12	-20	130	22.4	17.3	0.78125	0.29	0.12	0	110
015021	M	74	20.3	0	Grade3	Bilat	C-TKA	15.4	13.9	0.735294	0.5	0.25	0	140	30.6	22.4	0.505051	0.19	0.13	0	90
015022	F	82	27.8	1	Grade4	Bilat	C-TKA	17.6	14.6	0.806452	0.8	0.39	-5	130	23.5	19.4	0.568182	0.37	0.26	-15	125
015023	F	78	19.8	1	Grade4	Bilat	C-TKA	17.9	12.1	0.735294	0.69	0.18	-15	90	16.1	14	0.892857	0.42	0.18	-5	80
015024	F	75	24.4	1	Grade3	Bilat	C-TKA	17.2	11.8	0.735294	0.51	0.19	0	120	35.9	21.5	0.442478	0.27	0.08	-5	100
015025	M	89	22.6	1	Grade4	Bilat	MIS-TKA	15.8	11.5	0.78125	0.48	0.42	0	130	17.8	13.1	0.552486	0.43	0.19	-10	105
015026	F	80	27.2	0	Grade4	Bilat	C-TKA	22.4	16.9	0.515464	0.36	0.14	0	110	29.6	22.1	0.505051	0.16	0.08	0	115
015027	F	76	28.3	0	Grade2	Bilat	C-TKA	21.3	16.9	0.641026	0.42	0.17	-5	120	13.3	11.6	0.909091	0.3	0.11	0	110
015028	F	76	23.9	1	Grade3	Bilat	C-TKA	13.8	10.7	0.980392	0.72	0.27	-20	130	13.8	11.3	1.02041	0.54	0.18	-15	100
015029	M	89	22.6	1	Grade4	Bilat	MIS-TKA	18.5	16.3	0.78125	0.66	0.45	0	140	14.4	11.9	0.943396	0.67	0.35	0	120
015030	F	81	33.3	1	Grade4	Bilat	MIS-TKA	18.4	15.4	0.793651	0.54	0.2	-5	110	28.4	20.7	1.04167	0.33	0.07	-10	95
015031	F	81	30.7	0	Grade4	Bilat	MIS-TKA	14.5	11.9	0.862069	0.63	0.26	-5	130	15.3	11.5	0.877193	0.39	0.16	-5	110
015032	F	83	22.6	0	Grade4	Bilat	C-TKA	13.9	11.1	0.877193	0.8	0.34	-10	130	18.1	12.6	0.819672	0.54	0.22	-10	125
015033	M	70	28.9	1	Grade3	Bilat	C-TKA	13.7	8.8	1.38889	1.45	0.49	-10	140	12.3	7.9	1.25	0.69	0.41	-10	135
015034	M	73	22.3	0	Grade4	Bilat	MIS-TKA	14.1	14	0.806452	0.58	0.39	-10	110	29	27	0.45045	0.58	0.3	-25	120
015035	M	70	28.9	1	Grade3	Bilat	C-TKA	12.1	7.6	1.28205	1.48	0.45	-5	145	11.4	8	1.38889	0.27	0.22	-10	100
016001	F	64	31.16	0	Grade2	Unilat	UKA	8.1	6.2	1.58228	0.66	0.18	-20	90	15	10.8	0.683995	0.19375	0.226667	-30	50
016002	F	78	24.64	1	Grade4	Bilat	C-TKA	10.8	8.9	1.51515	0.659235	0.254082	-25	130	17.9	12.2	0.978474	0.245714	0.347959	-40	85
016003	F	77	26.53	0	Grade2	Unilat	UKA	20.8	13.4	0.909091	0.286154	0.293221	-10	130	18.1	11.3	1.12613	0.280769	0.275673	-25	95
016004	F	80	19.17	0	Grade2	Unilat	UKA	10.4	8.1	1.28205	0.0577738	0.594286	-10	140	15.5	8.8	1.25	1.03117	0.336607	-5	120
016005	M	79	26.17	0	Grade2	Bilat	C-TKA	9.4	7.2	1.6129	1.14266	0.475746	-5	145	35.3	19.2	0.318471	0.601791	0.362851	-20	100
016006	M	84	19.99	0	Grade3	Bilat	C-TKA	19.6	12.9	1	0.698129	0.485772	-5	140	28	19.6	0.561798	1.03258	0.557844	-15	130
016007	F	73	25.64	0	Grade2	Unilat	UKA	13	9.6	1.16279	0.474432	0.395076	0	145	24.5	17.6	0.746269	0.480587	0.197614	-10	75
016008	F	86	28.29	1	Grade2	Bilat	C-TKA	32	19.56	0.694444	0.386471	0.305311	-10	85	32.28	15.84	0.546448	0.293849	0.287345	-15	95
016009	F	78	24.5	0	Grade4	Bilat	C-TKA	15.72	12.37	0.772798	0.8925	0.528696	-10	140	21.22	15.6	0.601685	0.609391	0.292174	-20	115
017001	F	82	23.26	0	Grade4	Bilat	MIS-TKA	15.9	12.3	1.31579	0.33	0.11	-5	110	15.3	12	1.42857	0.59	0.36	-5	115
017002	F	55	31.64	0	Grade3	Bilat	MIS-TKA	19.2	13.2	0.961538	0.2	0.19	-20	130	20.8	14.6	0.847458	0.64	0.34	-5	115
018003	F	75	20.5	1	Grade3	Unilat	MIS-TKA	10.38	8.43	1.24069	0.65	0.23	0	145	18.88	11.5	0.925926	0.33	0.28	0	125
018004	F	80	23	1	Grade4	Unilat	MIS-TKA	20.28	15.54	0.627353	0.49	0.29	0	130	20.83	18.24	0.664011	0.38	0.16	0	130
018005	M	78	28.8	1	Grade2	Unilat	UKA	19.8	19.63	0.765697	0.25	0.12	-5	115	21.34	18.53	0.567537	0.31	0.17	-5	110
018006	F	71	24.7	1	Grade3	Unilat	MIS-TKA	11.96	9.73	1.08696	0.36	0.36	-10	130	15.86	11.91	0.974659	0.27	0.32	0	115
018007	F	72	19.2	1	Grade3	Bilat	MIS-TKA	7.96	6.15	1.4245	1.3	0.66	0	135	10.81	8.37	1.32275	0.58	0.6	0	110
018008	F	72	22.4	1	Grade3	Unilat	MIS-TKA	9.14	7.96	1.45349	1.71	0.55	-15	145	11.02	9.57	1.25945	0.31	0.4	0	130
018009	F	73	21.1	1	Grade2	Unilat	MIS-TKA	8.75	7.52	1.47059	0.82	0.53	-5	140	11.59	9.44	1.34409	0.26	0.35	0	125
018010	F	79	22.1	1	Grade3	Bilat	MIS-TKA	12.38	10.38	1.11111	0.96	0.57	0	135	13.4	11.79	0.956023	0.55	0.45	0	120
018012	F	81	24.7	1	Grade4	Bilat	MIS-TKA	12.19	10.47	1.12613	0.72	0.61	-5	125	12.17	10.08	1.30548	0.49	0.57	0	125
